# Supplementary material for: Evolutionary history of bovine endogenous retroviruses in the Bovidae family
Source: BMC Evol Biol. 2013 Nov 20;13:256. doi: 10.1186/1471-2148-13-256 (PMC3879100; doi:10.1186/1471-2148-13-256)
Supplement: Additional file 1 — Chromosomal position of detected endogenous retroviruses in Bos taurus in simple BED format. [file 1471-2148-13-256-S1.zip]

Archive with 1 entries (1 files):
- 1416302071995140_add1.bed
