# Supplementary material for: Evolutionary history of bovine endogenous retroviruses in the Bovidae family
Source: BMC Evol Biol. 2013 Nov 20;13:256. doi: 10.1186/1471-2148-13-256 (PMC3879100; doi:10.1186/1471-2148-13-256)
Supplement: Additional file 1 — Chromosomal position of detected endogenous retroviruses in Bos taurus in simple BED format. [file 1471-2148-13-256-S1.zip › 1416302071995140_add1.bed]

chr1	80082	85440
chr1	90257	94306
chr1	129956	145077
chr1	165032	171176
chr1	193072	205190
chr1	224599	239348
chr1	249056	258594
chr1	268710	274229
chr1	275718	279248
chr1	282628	296301
chr1	314616	327359
chr1	335885	337959
chr1	367556	371408
chr1	411417	424404
chr1	458757	468240
chr1	476680	480650
chr1	489742	497240
chr1	510374	516117
chr1	523756	538082
chr1	548395	553570
chr1	566809	571756
chr1	576588	588403
chr1	634734	637484
chr1	653603	663093
chr1	737933	740757
chr1	762459	764948
chr1	769091	775688
chr1	777220	788864
chr1	794798	799953
chr1	842017	847214
chr1	855443	870009
chr1	959396	970581
chr1	975805	989078
chr1	993383	1001437
chr1	1049874	1057599
chr1	1069175	1074131
chr1	1122752	1128937
chr1	1136302	1145669
chr1	1145711	1148229
chr1	1181669	1184619
chr1	1190450	1192501
chr1	1275959	1286135
chr1	1323724	1333604
chr1	1334080	1348714
chr1	1415335	1424733
chr1	1440282	1453275
chr1	1472793	1487523
chr1	1497021	1498560
chr1	1511764	1516273
chr1	1537974	1550797
chr1	1557499	1566340
chr1	1613785	1615742
chr1	1653439	1655278
chr1	1659315	1663136
chr1	1663587	1666510
chr1	1678621	1683432
chr1	1683781	1687874
chr1	1688769	1700754
chr1	1727646	1731855
chr1	1751413	1763825
chr1	1781348	1789187
chr1	1866490	1869142
chr1	1878980	1887872
chr1	1911809	1916944
chr1	1942350	1948121
chr1	1966520	1973964
chr1	1977433	1982056
chr1	1983445	1995413
chr1	2019093	2021020
chr1	2102962	2106855
chr1	2235497	2238749
chr1	2325142	2329415
chr1	2330198	2333252
chr1	2374815	2380361
chr1	2477969	2487424
chr1	2501491	2506655
chr1	2529274	2532475
chr1	2575459	2589789
chr1	2593781	2597079
chr1	2610259	2619562
chr1	2641976	2647654
chr1	2655491	2667630
chr1	2784545	2796290
chr1	2803175	2807918
chr1	2885357	2899233
chr1	2908146	2914086
chr1	2920837	2923699
chr1	2925568	2936625
chr1	2942408	2948085
chr1	2971478	2973403
chr1	2989794	3001377
chr1	3043474	3044630
chr1	3064678	3075821
chr1	3134176	3135962
chr1	3145423	3154619
chr1	3158676	3166655
chr1	3167282	3172211
chr1	3195177	3210037
chr1	3224590	3228266
chr1	3228279	3235710
chr1	3235793	3242227
chr1	3271336	3275586
chr1	3276852	3287211
chr1	3297647	3301626
chr1	3309536	3313197
chr1	3328854	3338955
chr1	3383262	3391314
chr1	3398864	3405564
chr1	3412669	3424762
chr1	3504314	3510205
chr1	3529080	3532417
chr1	3613276	3621927
chr1	3632556	3635363
chr1	3707355	3719911
chr1	3724569	3727305
chr1	3744230	3753195
chr1	3769178	3775766
chr1	3777547	3792392
chr1	3816654	3822570
chr1	3846917	3855125
chr1	3876846	3884885
chr1	3918910	3926829
chr1	3948804	3950299
chr1	3961333	3974008
chr1	3981382	3988595
chr1	4001262	4003947
chr1	4021178	4028147
chr1	4046927	4048695
chr1	4090038	4096678
chr1	4110269	4120341
chr1	4135343	4139677
chr1	4143228	4148302
chr1	4163773	4170375
chr1	4180707	4193526
chr1	4194886	4196331
chr1	4196882	4199072
chr1	4211014	4217579
chr1	4243486	4248655
chr1	4275534	4277797
chr1	4296069	4304040
chr1	4307845	4320214
chr1	4322663	4336413
chr1	4341078	4346333
chr1	4352610	4364405
chr1	4393092	4395932
chr1	4414276	4428741
chr1	4443379	4451585
chr1	4453815	4456065
chr1	4464359	4467504
chr1	4469881	4484715
chr1	4486928	4498632
chr1	4509215	4510547
chr1	4513908	4516981
chr1	4518064	4524213
chr1	4524506	4538044
chr1	4543568	4552743
chr1	4553292	4561681
chr1	4570220	4581916
chr1	4592466	4605915
chr1	4621987	4623419
chr1	4625562	4636758
chr1	4640839	4642265
chr1	4646201	4657525
chr1	4682752	4688044
chr1	4693886	4703615
chr1	4722511	4728668
chr1	4748279	4761304
chr1	4769127	4778010
chr1	4789885	4798896
chr1	4862925	4875034
chr1	4887616	4899324
chr1	4984504	4987504
chr1	5007783	5020728
chr1	5065893	5072105
chr1	5077827	5079314
chr1	5080640	5084942
chr1	5109293	5116393
chr1	5144660	5156502
chr1	5182773	5190162
chr1	5210851	5212595
chr1	5233533	5235877
chr1	5238620	5248955
chr1	5252908	5258057
chr1	5259205	5262625
chr1	5263389	5277970
chr1	5279201	5291422
chr1	5294630	5302213
chr1	5302328	5312943
chr1	5330961	5335661
chr1	5365386	5376400
chr1	5399101	5404323
chr1	5418013	5419604
chr1	5452941	5461635
chr1	5488591	5501388
chr1	5556557	5570756
chr1	5572737	5578300
chr1	5604127	5606429
chr1	5609487	5614254
chr1	5635159	5640232
chr1	5659380	5663893
chr1	5712473	5719643
chr1	5737764	5740475
chr1	5793769	5801328
chr1	5808558	5812304
chr1	5835867	5846345
chr1	5925956	5935163
chr1	5972128	5975756
chr1	5985401	5988627
chr1	5993501	6005954
chr1	6007075	6015805
chr1	6055754	6060988
chr1	6091235	6097245
chr1	6101734	6114181
chr1	6139558	6150235
chr1	6181965	6194940
chr1	6219357	6226583
chr1	6238492	6244516
chr1	6246063	6259922
chr1	6286439	6291630
chr1	6295184	6306511
chr1	6310657	6321432
chr1	6374997	6377668
chr1	6392174	6403176
chr1	6407290	6416042
chr1	6456711	6469039
chr1	6523904	6535463
chr1	6535867	6539956
chr1	6614923	6620669
chr1	6628831	6639151
chr1	6654870	6658755
chr1	6669520	6676983
chr1	6699177	6707772
chr1	6717596	6724541
chr1	6734319	6746500
chr1	6758910	6769914
chr1	6772162	6776418
chr1	6842741	6851439
chr1	6856387	6862701
chr1	6868214	6872006
chr1	6885661	6896926
chr1	6942988	6958209
chr1	6974009	6982400
chr1	6983089	6989456
chr1	6995145	7008657
chr1	7027334	7030863
chr1	7033494	7047175
chr1	7050927	7053290
chr1	7053680	7055743
chr1	7089792	7097008
chr1	7114990	7116936
chr1	7146181	7148718
chr1	7162965	7168750
chr1	7174127	7187658
chr1	7221730	7230024
chr1	7295955	7306112
chr1	7312979	7320800
chr1	7322957	7335769
chr1	7374716	7380820
chr1	7387278	7399761
chr1	7410136	7417053
chr1	7420833	7435894
chr1	7445875	7457203
chr1	7459878	7472025
chr1	7501127	7511497
chr1	7549955	7557178
chr1	7573510	7584338
chr1	7603672	7606924
chr1	7610605	7615310
chr1	7623189	7628040
chr1	7652433	7663985
chr1	7671965	7684100
chr1	7715421	7725882
chr1	7726631	7733485
chr1	7747110	7760353
chr1	7762282	7773361
chr1	7776879	7785041
chr1	7815315	7830421
chr1	7842136	7855156
chr1	7892666	7900181
chr1	7941460	7955421
chr1	8001253	8013044
chr1	8017859	8023789
chr1	8031055	8042106
chr1	8048929	8060656
chr1	8097078	8101699
chr1	8123786	8134289
chr1	8161099	8170166
chr1	8183460	8198268
chr1	8237917	8244284
chr1	8260051	8269935
chr1	8272297	8278637
chr1	8282916	8298079
chr1	8305978	8307635
chr1	8308971	8320977
chr1	8344669	8357534
chr1	8371115	8381136
chr1	8404985	8406441
chr1	8434514	8440872
chr1	8450343	8460282
chr1	8491834	8498799
chr1	8512036	8520595
chr1	8541663	8549895
chr1	8556813	8564273
chr1	8564555	8576149
chr1	8593212	8601919
chr1	8636178	8646268
chr1	8649672	8664150
chr1	8681200	8685020
chr1	8687058	8696807
chr1	8699833	8712302
chr1	8736248	8739137
chr1	8751380	8757368
chr1	8800976	8808128
chr1	8818946	8822397
chr1	8881538	8895061
chr1	8938071	8946861
chr1	8999780	9002418
chr1	9026787	9040986
chr1	9041152	9047754
chr1	9074528	9089724
chr1	9095256	9100621
chr1	9130977	9140131
chr1	9154484	9168985
chr1	9176471	9182655
chr1	9194644	9205957
chr1	9225202	9232720
chr1	9253931	9261033
chr1	9291975	9305922
chr1	9306792	9314102
chr1	9321670	9334756
chr1	9368470	9371469
chr1	9434667	9449184
chr1	9508583	9518033
chr1	9519004	9531678
chr1	9543823	9549755
chr1	9587772	9590184
chr1	9620531	9632618
chr1	9669554	9682384
chr1	9712835	9726652
chr1	9745311	9760499
chr1	9765907	9773884
chr1	9781010	9783590
chr1	9833734	9845269
chr1	9848613	9857641
chr1	9881681	9892062
chr1	9914298	9915554
chr1	9917813	9930967
chr1	9970627	9977497
chr1	9996196	10004377
chr1	10025904	10027026
chr1	10048937	10056563
chr1	10111014	10119928
chr1	10129572	10132587
chr1	10142996	10151296
chr1	10191521	10194934
chr1	10268449	10274954
chr1	10288351	10300939
chr1	10330313	10345311
chr1	10361584	10364281
chr1	10374493	10384892
chr1	10387798	10397754
chr1	10414575	10423952
chr1	10425766	10430550
chr1	10447546	10458630
chr1	10480472	10485473
chr1	10490680	10505487
chr1	10530739	10532158
chr1	10545545	10555127
chr1	10564487	10569595
chr1	10580345	10591841
chr1	10601928	10604329
chr1	10606829	10610546
chr1	10638456	10652948
chr1	10668668	10683147
chr1	10702503	10712187
chr1	10717586	10723401
chr1	10726161	10737539
chr1	10747327	10750271
chr1	10756429	10761058
chr1	10773815	10777470
chr1	10783227	10789839
chr1	10794070	10798110
chr1	10809271	10816723
chr1	10821312	10835658
chr1	10842478	10844708
chr1	10880988	10892145
chr1	10908607	10920822
chr1	10923865	10933033
chr1	10942104	10949507
chr1	10964858	10975870
chr1	11012456	11014790
chr1	11055927	11071119
chr1	11071222	11074168
chr1	11094501	11104845
chr1	11130663	11135891
chr1	11136035	11137774
chr1	11140734	11147590
chr1	11147765	11160149
chr1	11163670	11173484
chr1	11174859	11179435
chr1	11199746	11202829
chr1	11207594	11212377
chr1	11221090	11232382
chr1	11244246	11251565
chr1	11258369	11263178
chr1	11265298	11269550
chr1	11269685	11271728
chr1	11272501	11274619
chr1	11275278	11280039
chr1	11284215	11289939
chr1	11301910	11310490
chr1	11316955	11332271
chr1	11349250	11355709
chr1	11372216	11382980
chr1	11384225	11395676
chr1	11408875	11414865
chr1	11417019	11419891
chr1	11471339	11483390
chr1	11488401	11492881
chr1	11508346	11518110
chr1	11532374	11547439
chr1	11567721	11575756
chr1	11607808	11611096
chr1	11624281	11632861
chr1	11647503	11652642
chr1	11695638	11703663
chr1	11706175	11709609
chr1	11713856	11726415
chr1	11767953	11780982
chr1	11827341	11842069
chr1	11866164	11870074
chr1	11872551	11879830
chr1	11902854	11917845
chr1	11944145	11947503
chr1	11986425	11990966
chr1	11999415	12012195
chr1	12041014	12053144
chr1	12066127	12077579
chr1	12088202	12091605
chr1	12111168	12124076
chr1	12148320	12160687
chr1	12177586	12186570
chr1	12190427	12195080
chr1	12212115	12217909
chr1	12218761	12222625
chr1	12230873	12240286
chr1	12254435	12261703
chr1	12265224	12275298
chr1	12311315	12316518
chr1	12322035	12328066
chr1	12328373	12338582
chr1	12338794	12349998
chr1	12365567	12370166
chr1	12375890	12384674
chr1	12385356	12397398
chr1	12405613	12416326
chr1	12417538	12430194
chr1	12453016	12457379
chr1	12460918	12474841
chr1	12509982	12517768
chr1	12521867	12529785
chr1	12549252	12558721
chr1	12583858	12596672
chr1	12596886	12600160
chr1	12601816	12616119
chr1	12639240	12647340
chr1	12681110	12694152
chr1	12704796	12712742
chr1	12720198	12725622
chr1	12759752	12762384
chr1	12826580	12828290
chr1	12858704	12863774
chr1	12883744	12888769
chr1	12913675	12924892
chr1	12925154	12939514
chr1	12970517	12976952
chr1	12977061	12989364
chr1	12993675	13000828
chr1	13022132	13025014
chr1	13029312	13039539
chr1	13057712	13073148
chr1	13077729	13079716
chr1	13083982	13093831
chr1	13103071	13105330
chr1	13134696	13137579
chr1	13152973	13157232
chr1	13162032	13176691
chr1	13222816	13233079
chr1	13236269	13239730
chr1	13247585	13261819
chr1	13314204	13326944
chr1	13367030	13368977
chr1	13376571	13381019
chr1	13384773	13392472
chr1	13409022	13417454
chr1	13439233	13450388
chr1	13452895	13456485
chr1	13492175	13505475
chr1	13530171	13538362
chr1	13547940	13549502
chr1	13550989	13552543
chr1	13576186	13586084
chr1	13601988	13607613
chr1	13613196	13619920
chr1	13621428	13628974
chr1	13632212	13638243
chr1	13654768	13668164
chr1	13693995	13699651
chr1	13715154	13729410
chr1	13761544	13768873
chr1	13776957	13787842
chr1	13808767	13824405
chr1	13824525	13832147
chr1	13832661	13842845
chr1	13851114	13857230
chr1	13881837	13893599
chr1	13896957	13908087
chr1	13916229	13920619
chr1	13937546	13947072
chr1	13948711	13957168
chr1	13958381	13968092
chr1	13985878	13999011
chr1	14017309	14030210
chr1	14037081	14048221
chr1	14055492	14063223
chr1	14063268	14075835
chr1	14088089	14094615
chr1	14130590	14143802
chr1	14147044	14151968
chr1	14157813	14172890
chr1	14211632	14214380
chr1	14216583	14217955
chr1	14220164	14221504
chr1	14235435	14247354
chr1	14247980	14260369
chr1	14262868	14270374
chr1	14293577	14300187
chr1	14324358	14338047
chr1	14360814	14371199
chr1	14375337	14381739
chr1	14404023	14418179
chr1	14443086	14445163
chr1	14459621	14469399
chr1	14476623	14479767
chr1	14498590	14511001
chr1	14514141	14522325
chr1	14527632	14534393
chr1	14553961	14559597
chr1	14560624	14562671
chr1	14593721	14600907
chr1	14603796	14616075
chr1	14619854	14626843
chr1	14627307	14639270
chr1	14645220	14648824
chr1	14653156	14659518
chr1	14666445	14669353
chr1	14683210	14686069
chr1	14689940	14696813
chr1	14711112	14715603
chr1	14756938	14759205
chr1	14767291	14776362
chr1	14839712	14849773
chr1	14853020	14864594
chr1	14865451	14872132
chr1	14873608	14880181
chr1	14906526	14910977
chr1	14915307	14921712
chr1	14922936	14928558
chr1	14932641	14946486
chr1	14965981	14979741
chr1	15004179	15010195
chr1	15053555	15059720
chr1	15059761	15068654
chr1	15073717	15079189
chr1	15087852	15097972
chr1	15102611	15106106
chr1	15123629	15136121
chr1	15143570	15148457
chr1	15149909	15158764
chr1	15167750	15168897
chr1	15239362	15247316
chr1	15256756	15262420
chr1	15306071	15313845
chr1	15322180	15327357
chr1	15367480	15371616
chr1	15376291	15387475
chr1	15399222	15406521
chr1	15415015	15428022
chr1	15449226	15457279
chr1	15458743	15463948
chr1	15486276	15494322
chr1	15512507	15520728
chr1	15525734	15529677
chr1	15534299	15549219
chr1	15552936	15557567
chr1	15561262	15566413
chr1	15568115	15576384
chr1	15584785	15590509
chr1	15602200	15604921
chr1	15612847	15622697
chr1	15680057	15685480
chr1	15699763	15707273
chr1	15718801	15720935
chr1	15730476	15742821
chr1	15771403	15780407
chr1	15783290	15788452
chr1	15813576	15815434
chr1	15816671	15830239
chr1	15846072	15851548
chr1	15862931	15869459
chr1	15902802	15916832
chr1	15919322	15926776
chr1	15931225	15944700
chr1	15957676	15969883
chr1	15977614	15982769
chr1	15983936	15993003
chr1	16019665	16033333
chr1	16050995	16057316
chr1	16057781	16067232
chr1	16083831	16095935
chr1	16107738	16110205
chr1	16137774	16151365
chr1	16158144	16162050
chr1	16173174	16181315
chr1	16183836	16185767
chr1	16203668	16207265
chr1	16223857	16230026
chr1	16264481	16268182
chr1	16298374	16306325
chr1	16311609	16316842
chr1	16349833	16364540
chr1	16389635	16400212
chr1	16402630	16404797
chr1	16418391	16427502
chr1	16435928	16441232
chr1	16447639	16454786
chr1	16456369	16469140
chr1	16521403	16527103
chr1	16531134	16539461
chr1	16550853	16557602
chr1	16565293	16572221
chr1	16579274	16581675
chr1	16614580	16620794
chr1	16638151	16645173
chr1	16646317	16656979
chr1	16682423	16684506
chr1	16684592	16689706
chr1	16692815	16696126
chr1	16735374	16738621
chr1	16746598	16759544
chr1	16789899	16794413
chr1	16800809	16815078
chr1	16815141	16828870
chr1	16842936	16844866
chr1	16860177	16873583
chr1	16875097	16883856
chr1	16884031	16889506
chr1	16917972	16922053
chr1	16940338	16946101
chr1	16961566	16973474
chr1	17015879	17022894
chr1	17056825	17060000
chr1	17072742	17075670
chr1	17106647	17111259
chr1	17130338	17145586
chr1	17165749	17167401
chr1	17194872	17198810
chr1	17219125	17230914
chr1	17246982	17254981
chr1	17266185	17268392
chr1	17277701	17290098
chr1	17298259	17303919
chr1	17303938	17313613
chr1	17314297	17321198
chr1	17329441	17337699
chr1	17372965	17377502
chr1	17397302	17403104
chr1	17412973	17415105
chr1	17431891	17445226
chr1	17470983	17476899
chr1	17493599	17500253
chr1	17523033	17532140
chr1	17538239	17545794
chr1	17548218	17558791
chr1	17585801	17588199
chr1	17589201	17595661
chr1	17630227	17642132
chr1	17644935	17655657
chr1	17666959	17669084
chr1	17705380	17717758
chr1	17722728	17724938
chr1	17733374	17746685
chr1	17761462	17769419
chr1	17771468	17775898
chr1	17782685	17791359
chr1	17798776	17814288
chr1	17814429	17819076
chr1	17819445	17822229
chr1	17846756	17850805
chr1	17852390	17859743
chr1	17862104	17875236
chr1	17881077	17885224
chr1	17900635	17914592
chr1	17963466	17974166
chr1	17978477	17980517
chr1	17982208	17986207
chr1	17986340	17991198
chr1	18011005	18026126
chr1	18027905	18030232
chr1	18039582	18043438
chr1	18071001	18077024
chr1	18098120	18104707
chr1	18115709	18130564
chr1	18133786	18145930
chr1	18192902	18197763
chr1	18218690	18230130
chr1	18237347	18246952
chr1	18269291	18274254
chr1	18283464	18289942
chr1	18298784	18302420
chr1	18312557	18322664
chr1	18325568	18329546
chr1	18340957	18349620
chr1	18392579	18397998
chr1	18400644	18410858
chr1	18430688	18441529
chr1	18465636	18474201
chr1	18475129	18477480
chr1	18480296	18487326
chr1	18498548	18513816
chr1	18516931	18523573
chr1	18523707	18530933
chr1	18552022	18554168
chr1	18560869	18570145
chr1	18579267	18586914
chr1	18600556	18615387
chr1	18622021	18625630
chr1	18643894	18653228
chr1	18668437	18680681
chr1	18693256	18695244
chr1	18705271	18715231
chr1	18798455	18803642
chr1	18842358	18856166
chr1	18857974	18866605
chr1	18866656	18868729
chr1	18870220	18874795
chr1	18895010	18905233
chr1	18961256	18964879
chr1	19007127	19015221
chr1	19029117	19038382
chr1	19049703	19057036
chr1	19062909	19066045
chr1	19113541	19126159
chr1	19135253	19141407
chr1	19153573	19162342
chr1	19162660	19168910
chr1	19174546	19188500
chr1	19214183	19216322
chr1	19216341	19230119
chr1	19249088	19257242
chr1	19264342	19279285
chr1	19301826	19308352
chr1	19313661	19317261
chr1	19333424	19335980
chr1	19386299	19388876
chr1	19407351	19409073
chr1	19444883	19450671
chr1	19459719	19473356
chr1	19479991	19485586
chr1	19517449	19521223
chr1	19560789	19564323
chr1	19579637	19591511
chr1	19606760	19617417
chr1	19624666	19635790
chr1	19671588	19683888
chr1	19714980	19719425
chr1	19746532	19752036
chr1	19767191	19769149
chr1	19783872	19796631
chr1	19807500	19814206
chr1	19832692	19847823
chr1	19862850	19866910
chr1	19977659	19981460
chr1	19989649	19997268
chr1	20016842	20020434
chr1	20028736	20033275
chr1	20047618	20050954
chr1	20062666	20071224
chr1	20082779	20087570
chr1	20105929	20119044
chr1	20128898	20137913
chr1	20140105	20149976
chr1	20248148	20260060
chr1	20284446	20290533
chr1	20330711	20344718
chr1	20345441	20360584
chr1	20364802	20367740
chr1	20378829	20393330
chr1	20394586	20405658
chr1	20416985	20427004
chr1	20427102	20440926
chr1	20450508	20457834
chr1	20482878	20486665
chr1	20528816	20530784
chr1	20545861	20558422
chr1	20599703	20613754
chr1	20623857	20631767
chr1	20649413	20653361
chr1	20779762	20794220
chr1	20802783	20811626
chr1	20819683	20822142
chr1	20838542	20848990
chr1	20863148	20866158
chr1	20893518	20905530
chr1	20924862	20930645
chr1	20951722	20959325
chr1	20979460	20987017
chr1	21023109	21026682
chr1	21038787	21046590
chr1	21062972	21075261
chr1	21102014	21111808
chr1	21117380	21128219
chr1	21184835	21187411
chr1	21205262	21209755
chr1	21222270	21228787
chr1	21246669	21253312
chr1	21257050	21260365
chr1	21268200	21271260
chr1	21289733	21299344
chr1	21300243	21302228
chr1	21353455	21358862
chr1	21361517	21375174
chr1	21377563	21387952
chr1	21413534	21419451
chr1	21442309	21454262
chr1	21469060	21482183
chr1	21484272	21499084
chr1	21562219	21574955
chr1	21578360	21584073
chr1	21628241	21641697
chr1	21653007	21665448
chr1	21670026	21679817
chr1	21713510	21719328
chr1	21720239	21733592
chr1	21738812	21747079
chr1	21751219	21766199
chr1	21789221	21795171
chr1	21836105	21845563
chr1	21874166	21876810
chr1	21876838	21883536
chr1	21883919	21890757
chr1	21901787	21908237
chr1	21951838	21956367
chr1	21972619	21975465
chr1	22012716	22015126
chr1	22034441	22049927
chr1	22058612	22067630
chr1	22089997	22095773
chr1	22115322	22118355
chr1	22127679	22132721
chr1	22156253	22168095
chr1	22192557	22194861
chr1	22195817	22208882
chr1	22210690	22213865
chr1	22234189	22238551
chr1	22240499	22246032
chr1	22251964	22257321
chr1	22268894	22282262
chr1	22330049	22345044
chr1	22355962	22370125
chr1	22374892	22388971
chr1	22390310	22395132
chr1	22398416	22410623
chr1	22422944	22436283
chr1	22442545	22451996
chr1	22453071	22461803
chr1	22461805	22464347
chr1	22466881	22470277
chr1	22474753	22487436
chr1	22511624	22515865
chr1	22544582	22546128
chr1	22548606	22558989
chr1	22581458	22586202
chr1	22605103	22610262
chr1	22620812	22622406
chr1	22633455	22644164
chr1	22712397	22727212
chr1	22753911	22763592
chr1	22786559	22798847
chr1	22807675	22810870
chr1	22815437	22830117
chr1	22862768	22877361
chr1	22915785	22918113
chr1	22933851	22942784
chr1	22953819	22968283
chr1	22972684	22975234
chr1	22999365	23007546
chr1	23010430	23016965
chr1	23060710	23069237
chr1	23139715	23141070
chr1	23151265	23159070
chr1	23176503	23181214
chr1	23206132	23208052
chr1	23232483	23239054
chr1	23254002	23262980
chr1	23329978	23337433
chr1	23358426	23360222
chr1	23364126	23374958
chr1	23426825	23436063
chr1	23469630	23477110
chr1	23481833	23490523
chr1	23496635	23500597
chr1	23564660	23570044
chr1	23582511	23597490
chr1	23642601	23653313
chr1	23697971	23709127
chr1	23723544	23729337
chr1	23729441	23732746
chr1	23739730	23741865
chr1	23752999	23758488
chr1	23767661	23770735
chr1	23807061	23816378
chr1	23829525	23842464
chr1	23847342	23859188
chr1	23894169	23906214
chr1	23917745	23919820
chr1	23933045	23937812
chr1	24008350	24022854
chr1	24048524	24050759
chr1	24067076	24072829
chr1	24075950	24080453
chr1	24112023	24118396
chr1	24129019	24135617
chr1	24153922	24155327
chr1	24223841	24226317
chr1	24229353	24236378
chr1	24308767	24310262
chr1	24327275	24331679
chr1	24344723	24353574
chr1	24368590	24379027
chr1	24399399	24411588
chr1	24428749	24439145
chr1	24451936	24461386
chr1	24491430	24501227
chr1	24516406	24529388
chr1	24552208	24554656
chr1	24612148	24624442
chr1	24640628	24654756
chr1	24688274	24701587
chr1	24704459	24710022
chr1	24744188	24747368
chr1	24765582	24768350
chr1	24787529	24796011
chr1	24806660	24815748
chr1	24834380	24838261
chr1	24838317	24840204
chr1	24850563	24852557
chr1	24855283	24864673
chr1	24871010	24873606
chr1	24889290	24902112
chr1	24913137	24920745
chr1	24959333	24968904
chr1	24976288	24977746
chr1	24987395	24992543
chr1	25001815	25016086
chr1	25022744	25026474
chr1	25028488	25031945
chr1	25043150	25052063
chr1	25060103	25067176
chr1	25074022	25081743
chr1	25084292	25087982
chr1	25093802	25104876
chr1	25109850	25117550
chr1	25139203	25143294
chr1	25143687	25152776
chr1	25156960	25160896
chr1	25170038	25175860
chr1	25186079	25197027
chr1	25211829	25224603
chr1	25230607	25239955
chr1	25279020	25291957
chr1	25292717	25297508
chr1	25315228	25319903
chr1	25343875	25355754
chr1	25399761	25404328
chr1	25434041	25447077
chr1	25494868	25505980
chr1	25518480	25526991
chr1	25527913	25529300
chr1	25535203	25548304
chr1	25556475	25568736
chr1	25568745	25581428
chr1	25583797	25587096
chr1	25595103	25601194
chr1	25601302	25614031
chr1	25698940	25703008
chr1	25723893	25728983
chr1	25784979	25795125
chr1	25798957	25803571
chr1	25831852	25837858
chr1	25866800	25873474
chr1	25912694	25918719
chr1	25934500	25947283
chr1	25968833	25980481
chr1	26013487	26017461
chr1	26092166	26102148
chr1	26134484	26142029
chr1	26147157	26159581
chr1	26183862	26197064
chr1	26199793	26201651
chr1	26213626	26222140
chr1	26236537	26243955
chr1	26247556	26254959
chr1	26297092	26304669
chr1	26336277	26350235
chr1	26395748	26405345
chr1	26414980	26419720
chr1	26437485	26451682
chr1	26455363	26461479
chr1	26476266	26478722
chr1	26479069	26481438
chr1	26481547	26483553
chr1	26484368	26486896
chr1	26490791	26492710
chr1	26493954	26496434
chr1	26502523	26504522
chr1	26513661	26515227
chr1	26516776	26518420
chr1	26532580	26545588
chr1	26556588	26568035
chr1	26583521	26594330
chr1	26604113	26616791
chr1	26632451	26633737
chr1	26664861	26672088
chr1	26686683	26690413
chr1	26715770	26717813
chr1	26791744	26793125
chr1	26797240	26801355
chr1	26807079	26817268
chr1	26817485	26823200
chr1	26825231	26832798
chr1	26877818	26889825
chr1	26906193	26910985
chr1	26944639	26945872
chr1	26982631	26995524
chr1	27021827	27024171
chr1	27046472	27059466
chr1	27071035	27083609
chr1	27098814	27105335
chr1	27111975	27114689
chr1	27122558	27125960
chr1	27131089	27136867
chr1	27149495	27160342
chr1	27189639	27201634
chr1	27212343	27218173
chr1	27225174	27227016
chr1	27232359	27243929
chr1	27259325	27264073
chr1	27277717	27285948
chr1	27289888	27301771
chr1	27306636	27314871
chr1	27328053	27334552
chr1	27353845	27368801
chr1	27368865	27376557
chr1	27406551	27417939
chr1	27418573	27427287
chr1	27465856	27472660
chr1	27481143	27494880
chr1	27515772	27517333
chr1	27517892	27523289
chr1	27526547	27536952
chr1	27563235	27575288
chr1	27605109	27620826
chr1	27621078	27633461
chr1	27638084	27650670
chr1	27651848	27660392
chr1	27675685	27681543
chr1	27725470	27735485
chr1	27745154	27750297
chr1	27794106	27805180
chr1	27817958	27821337
chr1	27844215	27856524
chr1	27856641	27866364
chr1	27874599	27883570
chr1	27884002	27890362
chr1	27894901	27909546
chr1	27942036	27950925
chr1	27968442	27983692
chr1	28023612	28027402
chr1	28030712	28036559
chr1	28051811	28061167
chr1	28063012	28068068
chr1	28087847	28091234
chr1	28108784	28117210
chr1	28122834	28126203
chr1	28132656	28141244
chr1	28149801	28164385
chr1	28178375	28183011
chr1	28197485	28210357
chr1	28214739	28221165
chr1	28225047	28236667
chr1	28243511	28253124
chr1	28268371	28280369
chr1	28298601	28309455
chr1	28331148	28332503
chr1	28368444	28381058
chr1	28400751	28405530
chr1	28408916	28412543
chr1	28414308	28426589
chr1	28456541	28460175
chr1	28480353	28485804
chr1	28521503	28523948
chr1	28530558	28543753
chr1	28637436	28651448
chr1	28706626	28719235
chr1	28721934	28725405
chr1	28731824	28741458
chr1	28741867	28749154
chr1	28808654	28820872
chr1	28824292	28826478
chr1	28832128	28846449
chr1	28846451	28852836
chr1	28866414	28880705
chr1	28883582	28892649
chr1	28923572	28926036
chr1	28935644	28946390
chr1	28997195	29004129
chr1	29019880	29023773
chr1	29034467	29040675
chr1	29087752	29097478
chr1	29103569	29117094
chr1	29129995	29137017
chr1	29144943	29154455
chr1	29169765	29184752
chr1	29188591	29200669
chr1	29209347	29211043
chr1	29248647	29253519
chr1	29255319	29268183
chr1	29288636	29295959
chr1	29299015	29301752
chr1	29302963	29316083
chr1	29340280	29343860
chr1	29345044	29353859
chr1	29369984	29372869
chr1	29400086	29411958
chr1	29431496	29433770
chr1	29497724	29503419
chr1	29508668	29522791
chr1	29523524	29533649
chr1	29542963	29552132
chr1	29563032	29571966
chr1	29571977	29581046
chr1	29585636	29593283
chr1	29613973	29621093
chr1	29628161	29635492
chr1	29652766	29664595
chr1	29672508	29676658
chr1	29685842	29699732
chr1	29704950	29716532
chr1	29760444	29767934
chr1	29773788	29783261
chr1	29810618	29813645
chr1	29819277	29827620
chr1	29841318	29846888
chr1	29863946	29869424
chr1	29878280	29883259
chr1	29883304	29892349
chr1	29894361	29895630
chr1	29902470	29909183
chr1	29919095	29921790
chr1	29921903	29926224
chr1	29939426	29951013
chr1	29971862	29973891
chr1	30029124	30030665
chr1	30064355	30071371
chr1	30086668	30099505
chr1	30100118	30110654
chr1	30111013	30125864
chr1	30141179	30143441
chr1	30169237	30177563
chr1	30193647	30197162
chr1	30233291	30243445
chr1	30256009	30263446
chr1	30267326	30275154
chr1	30275688	30287767
chr1	30287816	30294063
chr1	30310266	30319916
chr1	30336919	30339132
chr1	30370554	30383892
chr1	30391899	30401986
chr1	30417515	30422663
chr1	30422796	30438247
chr1	30456487	30462635
chr1	30491338	30494828
chr1	30498226	30507952
chr1	30508942	30517879
chr1	30531629	30541791
chr1	30544357	30549692
chr1	30578279	30583874
chr1	30585173	30588755
chr1	30613237	30614836
chr1	30648884	30652260
chr1	30656240	30662164
chr1	30687585	30699290
chr1	30721449	30728274
chr1	30739273	30746941
chr1	30755939	30759808
chr1	30777863	30782558
chr1	30789629	30793348
chr1	30821457	30826017
chr1	30842729	30856191
chr1	30872472	30885305
chr1	30892808	30894726
chr1	30911852	30920513
chr1	30922549	30932426
chr1	30934278	30946014
chr1	30949537	30955459
chr1	30974667	30978896
chr1	31014585	31028954
chr1	31043035	31045394
chr1	31050501	31062065
chr1	31063638	31075217
chr1	31079523	31090313
chr1	31096644	31110200
chr1	31117188	31127319
chr1	31138258	31140548
chr1	31141199	31154467
chr1	31196322	31203899
chr1	31235440	31246140
chr1	31246829	31251042
chr1	31257836	31271210
chr1	31276677	31279847
chr1	31280419	31283608
chr1	31305884	31317793
chr1	31349836	31364456
chr1	31374380	31379192
chr1	31389683	31395587
chr1	31447512	31455933
chr1	31466585	31475856
chr1	31485750	31499348
chr1	31505297	31515338
chr1	31518456	31527563
chr1	31531296	31541261
chr1	31557062	31558439
chr1	31566096	31569268
chr1	31592552	31597938
chr1	31601147	31605395
chr1	31617315	31628860
chr1	31631407	31636896
chr1	31639361	31648055
chr1	31664565	31673249
chr1	31689946	31692843
chr1	31701947	31705821
chr1	31724107	31732174
chr1	31735042	31750368
chr1	31785285	31791213
chr1	31799253	31800753
chr1	31809414	31822307
chr1	31828345	31836913
chr1	31854185	31868855
chr1	31873496	31875771
chr1	31876302	31880661
chr1	31901456	31905998
chr1	31908013	31912772
chr1	31935102	31945479
chr1	31987639	31995209
chr1	32030437	32040688
chr1	32089161	32094245
chr1	32095979	32110202
chr1	32142055	32153056
chr1	32153728	32158885
chr1	32166768	32181385
chr1	32196046	32204346
chr1	32208576	32215417
chr1	32216496	32218878
chr1	32236050	32247620
chr1	32276212	32280006
chr1	32287424	32295022
chr1	32295064	32300320
chr1	32312573	32319193
chr1	32319723	32326053
chr1	32326511	32333283
chr1	32352461	32360631
chr1	32374216	32376014
chr1	32383135	32386890
chr1	32423558	32433956
chr1	32459805	32470769
chr1	32494946	32501537
chr1	32611714	32616502
chr1	32641316	32643500
chr1	32653003	32655500
chr1	32667700	32682133
chr1	32702163	32715613
chr1	32719960	32721356
chr1	32778868	32784363
chr1	32794916	32804614
chr1	32832195	32842287
chr1	32877371	32884039
chr1	32935207	32946141
chr1	32976838	32984777
chr1	33009990	33017174
chr1	33041042	33044561
chr1	33048025	33052224
chr1	33058012	33072196
chr1	33107524	33117233
chr1	33132657	33136666
chr1	33157099	33168202
chr1	33183214	33188990
chr1	33212634	33216006
chr1	33220289	33224866
chr1	33226907	33229046
chr1	33256811	33264605
chr1	33267735	33272509
chr1	33277002	33279652
chr1	33291130	33295449
chr1	33375652	33387715
chr1	33429128	33443387
chr1	33445376	33447392
chr1	33451567	33458916
chr1	33499651	33512139
chr1	33513752	33526862
chr1	33550179	33552090
chr1	33554666	33557551
chr1	33572530	33583143
chr1	33618292	33620673
chr1	33639376	33641510
chr1	33647857	33659678
chr1	33683112	33692545
chr1	33698426	33702492
chr1	33717379	33721110
chr1	33729267	33735070
chr1	33735176	33742808
chr1	33820230	33827217
chr1	33838976	33848169
chr1	33870538	33877018
chr1	33935170	33943947
chr1	33975985	33979653
chr1	33996963	34005639
chr1	34055511	34062184
chr1	34069336	34074564
chr1	34103130	34106537
chr1	34126041	34129947
chr1	34136919	34147134
chr1	34149505	34157187
chr1	34158867	34173528
chr1	34174749	34179835
chr1	34182799	34189877
chr1	34198867	34202413
chr1	34206269	34208658
chr1	34209929	34216147
chr1	34225787	34235216
chr1	34256497	34263139
chr1	34263554	34266128
chr1	34277100	34281594
chr1	34285572	34287891
chr1	34294919	34310398
chr1	34327637	34334142
chr1	34335195	34346677
chr1	34401589	34411634
chr1	34444483	34451035
chr1	34461007	34474200
chr1	34505284	34510653
chr1	34540693	34548341
chr1	34581821	34593127
chr1	34604062	34608809
chr1	34620497	34631787
chr1	34634514	34641135
chr1	34663755	34668906
chr1	34730040	34740790
chr1	34775416	34786547
chr1	34787947	34794697
chr1	34806554	34810933
chr1	34830535	34832489
chr1	34840737	34847911
chr1	34865406	34870161
chr1	34875996	34884676
chr1	34892598	34902935
chr1	34922080	34923841
chr1	34924161	34935736
chr1	34963719	34969200
chr1	34984615	34999730
chr1	35022377	35027450
chr1	35034972	35040669
chr1	35041938	35047909
chr1	35053862	35057743
chr1	35064235	35074021
chr1	35093456	35102828
chr1	35140410	35153003
chr1	35190956	35200665
chr1	35208870	35219293
chr1	35223977	35237160
chr1	35260801	35263031
chr1	35282799	35291939
chr1	35298530	35306653
chr1	35308183	35311745
chr1	35322468	35337286
chr1	35344771	35347857
chr1	35353301	35367397
chr1	35375290	35383089
chr1	35396114	35409219
chr1	35423324	35435656
chr1	35444131	35449049
chr1	35531524	35546317
chr1	35548009	35556805
chr1	35573784	35585482
chr1	35598270	35608727
chr1	35623512	35630905
chr1	35638101	35643667
chr1	35644161	35647733
chr1	35652017	35653445
chr1	35690528	35695147
chr1	35787580	35799337
chr1	35809655	35823903
chr1	35833708	35846582
chr1	35846668	35860122
chr1	35868102	35874252
chr1	35882897	35892658
chr1	35906380	35920900
chr1	35956702	35965282
chr1	35994178	36003363
chr1	36010412	36019455
chr1	36021605	36035828
chr1	36064715	36073953
chr1	36087311	36100738
chr1	36105225	36108895
chr1	36114864	36128942
chr1	36141883	36146039
chr1	36167133	36168691
chr1	36174427	36177768
chr1	36189475	36190734
chr1	36206315	36216086
chr1	36237927	36252247
chr1	36256714	36260597
chr1	36269826	36274886
chr1	36279282	36282686
chr1	36317423	36324436
chr1	36333379	36346145
chr1	36367917	36375514
chr1	36392165	36402190
chr1	36404280	36411776
chr1	36433913	36442636
chr1	36447098	36452265
chr1	36462678	36469033
chr1	36469904	36484328
chr1	36492467	36494246
chr1	36520314	36532776
chr1	36567648	36581692
chr1	36593753	36600565
chr1	36615590	36626252
chr1	36637889	36652644
chr1	36657117	36660768
chr1	36661281	36669273
chr1	36693478	36704347
chr1	36730468	36737342
chr1	36749057	36753572
chr1	36771647	36778669
chr1	36843606	36845724
chr1	36854774	36863340
chr1	36895001	36908353
chr1	37020667	37024549
chr1	37050041	37059911
chr1	37082521	37085070
chr1	37128715	37130327
chr1	37143743	37148718
chr1	37195679	37200864
chr1	37222594	37237705
chr1	37268023	37283823
chr1	37300548	37309515
chr1	37317108	37322161
chr1	37334684	37345676
chr1	37361480	37373478
chr1	37395185	37399822
chr1	37451147	37455240
chr1	37467343	37469293
chr1	37484852	37487922
chr1	37506662	37521279
chr1	37537471	37545073
chr1	37559550	37569832
chr1	37593062	37596350
chr1	37608737	37610451
chr1	37618158	37630667
chr1	37639859	37642138
chr1	37655006	37663490
chr1	37691930	37700565
chr1	37784728	37796006
chr1	37805527	37810150
chr1	37821376	37829179
chr1	37855398	37861696
chr1	37871206	37880396
chr1	37885217	37887846
chr1	37892669	37898983
chr1	37910687	37920219
chr1	37921649	37925190
chr1	37955772	37963901
chr1	37992937	37998531
chr1	38013043	38018923
chr1	38027726	38034923
chr1	38049592	38055536
chr1	38068545	38075094
chr1	38085663	38095875
chr1	38103157	38109121
chr1	38114904	38122626
chr1	38143761	38148994
chr1	38231477	38233036
chr1	38242696	38247480
chr1	38252802	38256590
chr1	38273222	38274778
chr1	38275153	38289579
chr1	38300115	38304867
chr1	38317129	38329524
chr1	38336062	38342369
chr1	38361094	38364908
chr1	38373418	38377270
chr1	38392910	38401838
chr1	38403665	38405837
chr1	38409133	38417748
chr1	38427628	38440242
chr1	38448320	38457197
chr1	38470865	38480415
chr1	38481992	38489593
chr1	38494532	38500870
chr1	38504728	38511062
chr1	38517019	38524004
chr1	38584040	38596353
chr1	38621967	38633956
chr1	38647769	38651365
chr1	38697385	38709510
chr1	38715278	38721015
chr1	38721348	38736343
chr1	38776047	38790396
chr1	38797809	38802424
chr1	38807663	38813549
chr1	38819907	38831145
chr1	38846020	38851392
chr1	38860876	38869522
chr1	38873660	38881444
chr1	38883107	38884740
chr1	38888459	38903304
chr1	38928247	38935749
chr1	38938840	38944572
chr1	38953424	38965411
chr1	38967186	38978445
chr1	38978735	38990309
chr1	38996454	39005522
chr1	39009989	39014175
chr1	39025915	39032369
chr1	39036928	39046494
chr1	39052415	39055790
chr1	39059698	39069253
chr1	39079856	39092435
chr1	39097847	39105058
chr1	39113037	39124560
chr1	39148267	39156851
chr1	39178104	39182504
chr1	39186683	39200377
chr1	39249852	39264718
chr1	39276939	39287768
chr1	39340418	39342872
chr1	39362918	39372620
chr1	39391794	39398132
chr1	39412684	39427544
chr1	39471455	39478734
chr1	39480870	39484990
chr1	39497624	39499401
chr1	39539674	39544003
chr1	39549538	39560588
chr1	39574859	39586190
chr1	39590523	39601196
chr1	39623260	39626535
chr1	39629795	39643829
chr1	39647892	39655157
chr1	39666879	39668524
chr1	39716096	39728645
chr1	39752439	39764239
chr1	39775183	39779046
chr1	39780528	39782078
chr1	39800363	39808276
chr1	39810824	39821409
chr1	39837824	39851023
chr1	39857155	39859795
chr1	39889080	39900436
chr1	39911033	39925671
chr1	39940602	39944030
chr1	39959638	39973684
chr1	39988726	40001846
chr1	40001947	40008983
chr1	40023622	40033904
chr1	40037946	40051857
chr1	40066799	40076417
chr1	40097313	40099505
chr1	40113506	40116150
chr1	40125732	40137895
chr1	40153778	40163533
chr1	40190069	40194009
chr1	40201846	40212931
chr1	40224323	40233379
chr1	40251427	40260385
chr1	40260778	40266067
chr1	40292744	40295953
chr1	40317382	40325427
chr1	40334136	40345887
chr1	40352139	40354600
chr1	40363209	40368164
chr1	40368884	40376448
chr1	40378029	40379399
chr1	40398698	40407370
chr1	40441198	40450733
chr1	40458314	40463154
chr1	40464948	40470507
chr1	40473616	40483942
chr1	40493412	40503156
chr1	40503393	40507127
chr1	40510297	40521909
chr1	40534790	40549955
chr1	40563663	40577448
chr1	40595381	40597862
chr1	40623486	40632912
chr1	40638267	40646463
chr1	40647388	40659205
chr1	40669671	40683817
chr1	40693687	40707416
chr1	40715056	40727449
chr1	40745820	40751909
chr1	40771201	40784303
chr1	40833373	40838769
chr1	40850682	40862011
chr1	40887676	40893977
chr1	40903350	40908880
chr1	40921725	40928519
chr1	40928896	40938167
chr1	40963976	40968486
chr1	40977382	40989764
chr1	40989888	40997969
chr1	41045066	41047436
chr1	41054000	41058197
chr1	41059475	41062860
chr1	41077695	41091530
chr1	41128676	41142961
chr1	41145571	41155846
chr1	41156274	41164902
chr1	41196390	41207130
chr1	41210836	41219276
chr1	41249355	41253246
chr1	41253568	41268089
chr1	41312841	41322500
chr1	41340358	41346578
chr1	41368824	41376637
chr1	41377018	41385695
chr1	41386407	41395483
chr1	41472256	41486922
chr1	41499736	41512355
chr1	41529899	41544231
chr1	41545958	41548139
chr1	41582637	41589104
chr1	41622236	41628115
chr1	41652437	41666929
chr1	41687833	41699045
chr1	41728176	41739903
chr1	41801404	41807603
chr1	41880708	41892772
chr1	41911621	41921497
chr1	41926821	41932540
chr1	41942934	41950040
chr1	41955552	41967473
chr1	41977864	41985681
chr1	41987147	42002139
chr1	42005657	42011754
chr1	42016719	42024849
chr1	42032591	42045582
chr1	42076282	42088948
chr1	42128925	42141591
chr1	42160899	42170540
chr1	42181800	42196927
chr1	42208916	42211568
chr1	42225122	42233289
chr1	42234430	42239146
chr1	42291207	42298902
chr1	42305225	42312969
chr1	42320784	42323834
chr1	42324524	42339611
chr1	42341747	42350535
chr1	42365936	42375212
chr1	42386043	42395556
chr1	42397304	42401753
chr1	42412077	42413526
chr1	42435683	42438228
chr1	42442225	42450350
chr1	42473459	42481215
chr1	42491618	42503313
chr1	42506366	42514082
chr1	42543997	42557571
chr1	42561664	42572905
chr1	42577410	42580054
chr1	42620772	42635788
chr1	42648943	42651483
chr1	42667105	42673204
chr1	42678980	42682711
chr1	42697284	42708381
chr1	42713829	42717084
chr1	42786418	42799205
chr1	42840748	42846583
chr1	42861178	42875446
chr1	42875517	42879344
chr1	42906193	42908619
chr1	42916899	42920795
chr1	42924851	42935135
chr1	42967427	42979058
chr1	42990332	42997136
chr1	43000690	43015421
chr1	43023710	43025950
chr1	43054129	43056883
chr1	43058926	43072159
chr1	43083757	43098035
chr1	43121633	43131694
chr1	43133179	43143043
chr1	43159184	43167230
chr1	43228149	43229744
chr1	43241497	43249382
chr1	43263315	43269202
chr1	43283864	43289252
chr1	43309728	43317666
chr1	43335263	43337261
chr1	43343691	43346498
chr1	43351548	43358925
chr1	43359564	43370807
chr1	43371751	43386905
chr1	43417455	43427188
chr1	43447269	43457888
chr1	43509290	43512109
chr1	43556487	43558704
chr1	43559876	43566320
chr1	43595542	43600995
chr1	43609566	43622510
chr1	43720187	43732731
chr1	43750498	43762939
chr1	43832973	43835347
chr1	43896647	43909950
chr1	43918603	43927817
chr1	43991888	43998546
chr1	44026293	44039138
chr1	44053211	44056228
chr1	44073893	44075108
chr1	44084914	44098231
chr1	44144050	44156028
chr1	44165572	44167524
chr1	44175717	44178347
chr1	44189192	44198805
chr1	44233178	44241845
chr1	44256605	44260227
chr1	44298505	44304119
chr1	44314096	44323864
chr1	44325902	44334152
chr1	44335527	44340751
chr1	44352898	44366430
chr1	44374481	44388587
chr1	44415963	44422599
chr1	44436287	44443454
chr1	44475119	44483761
chr1	44488645	44497727
chr1	44505184	44518400
chr1	44522575	44524805
chr1	44566961	44581809
chr1	44611187	44625115
chr1	44633890	44637991
chr1	44678767	44685781
chr1	44707871	44715546
chr1	44775889	44780083
chr1	44786484	44791153
chr1	44805382	44814060
chr1	44843359	44856998
chr1	44893157	44897225
chr1	44952706	44955557
chr1	44982053	44989633
chr1	44989870	44999136
chr1	45010174	45018479
chr1	45049882	45056612
chr1	45083261	45087668
chr1	45102959	45106728
chr1	45119911	45132400
chr1	45142457	45146208
chr1	45164378	45174454
chr1	45178482	45190835
chr1	45199579	45210468
chr1	45217276	45225858
chr1	45247122	45257990
chr1	45259645	45262063
chr1	45262119	45263894
chr1	45270849	45278200
chr1	45296416	45301627
chr1	45308031	45323450
chr1	45326008	45332197
chr1	45345855	45353173
chr1	45383025	45387513
chr1	45405833	45412327
chr1	45429613	45432143
chr1	45435640	45442152
chr1	45456826	45460000
chr1	45475824	45480332
chr1	45496347	45498881
chr1	45536033	45541611
chr1	45550909	45556420
chr1	45577785	45587328
chr1	45594878	45605754
chr1	45634436	45644944
chr1	45662718	45674391
chr1	45710648	45719783
chr1	45727222	45729186
chr1	45732606	45736176
chr1	45748773	45762281
chr1	45775293	45779289
chr1	45783774	45789597
chr1	45791651	45803627
chr1	45833339	45837645
chr1	45851406	45865465
chr1	45883238	45891364
chr1	45896463	45911261
chr1	45916150	45924760
chr1	45924834	45935874
chr1	45944999	45946847
chr1	45950609	45954623
chr1	45972117	45973600
chr1	45975161	45989741
chr1	46008980	46020126
chr1	46034404	46046071
chr1	46071942	46076258
chr1	46184941	46186658
chr1	46187807	46189518
chr1	46190001	46191606
chr1	46210619	46223298
chr1	46240079	46245039
chr1	46248616	46250927
chr1	46285465	46290476
chr1	46292699	46303241
chr1	46328397	46334519
chr1	46408538	46423260
chr1	46485288	46492854
chr1	46500785	46509132
chr1	46560650	46571070
chr1	46591656	46606456
chr1	46613560	46623202
chr1	46639303	46643091
chr1	46661659	46665094
chr1	46683083	46692621
chr1	46700115	46704436
chr1	46723267	46732048
chr1	46750675	46752924
chr1	46778182	46791231
chr1	46804323	46818386
chr1	46820882	46832024
chr1	46843055	46846442
chr1	46846643	46856618
chr1	46879151	46893397
chr1	46893481	46900089
chr1	46944730	46952972
chr1	46958672	46961881
chr1	46993120	47004387
chr1	47034258	47045592
chr1	47045991	47051486
chr1	47070661	47072482
chr1	47073928	47087595
chr1	47088584	47093476
chr1	47093827	47105294
chr1	47108177	47118151
chr1	47133587	47136476
chr1	47149671	47165010
chr1	47170616	47180560
chr1	47181686	47187755
chr1	47205933	47211066
chr1	47229428	47231923
chr1	47264039	47274393
chr1	47293465	47298684
chr1	47332478	47337113
chr1	47345734	47358668
chr1	47365954	47370613
chr1	47377308	47382668
chr1	47392385	47398535
chr1	47401965	47408207
chr1	47418143	47424935
chr1	47435641	47442011
chr1	47449089	47461637
chr1	47470613	47483623
chr1	47483722	47491412
chr1	47503194	47517757
chr1	47520783	47528044
chr1	47544031	47551384
chr1	47558228	47565327
chr1	47571187	47580124
chr1	47610504	47623060
chr1	47625690	47632822
chr1	47637143	47645892
chr1	47661019	47662744
chr1	47674423	47683080
chr1	47689399	47692838
chr1	47696470	47711556
chr1	47766688	47771644
chr1	47832671	47845438
chr1	47849205	47850962
chr1	47851972	47858196
chr1	47874600	47884207
chr1	47886604	47896481
chr1	47933938	47941964
chr1	47975191	47977930
chr1	48014125	48021401
chr1	48038082	48044544
chr1	48063631	48076671
chr1	48080810	48085731
chr1	48100875	48104647
chr1	48119731	48127968
chr1	48142196	48149504
chr1	48185574	48197536
chr1	48209424	48212710
chr1	48238580	48244529
chr1	48272867	48276346
chr1	48278484	48287052
chr1	48311389	48323236
chr1	48357365	48365277
chr1	48395917	48398984
chr1	48409000	48423772
chr1	48438861	48452631
chr1	48456621	48462011
chr1	48463262	48470339
chr1	48494785	48505722
chr1	48526629	48531200
chr1	48531275	48537598
chr1	48540188	48552697
chr1	48588279	48597288
chr1	48616002	48624915
chr1	48627193	48636615
chr1	48637877	48649695
chr1	48669290	48675661
chr1	48687993	48699697
chr1	48741911	48746011
chr1	48787557	48796052
chr1	48798108	48799812
chr1	48814687	48825999
chr1	48840268	48855391
chr1	48869107	48873822
chr1	48904005	48918333
chr1	48937611	48951329
chr1	48953400	48960810
chr1	48963574	48966604
chr1	48973949	48986820
chr1	49017261	49025245
chr1	49033194	49036993
chr1	49038476	49047748
chr1	49081784	49087459
chr1	49087746	49094306
chr1	49117348	49121549
chr1	49134255	49139369
chr1	49177867	49185935
chr1	49200307	49206729
chr1	49217693	49225178
chr1	49231098	49237520
chr1	49246324	49259291
chr1	49266022	49268897
chr1	49301435	49312738
chr1	49323928	49331334
chr1	49334836	49337129
chr1	49370405	49384088
chr1	49416167	49427428
chr1	49446848	49453453
chr1	49487277	49489230
chr1	49494409	49504345
chr1	49534414	49546395
chr1	49563624	49568426
chr1	49572680	49584987
chr1	49598746	49601216
chr1	49644127	49655187
chr1	49668146	49677941
chr1	49691995	49704574
chr1	49720002	49728225
chr1	49746180	49758060
chr1	49776959	49786099
chr1	49819531	49823223
chr1	49835779	49841977
chr1	49842175	49854525
chr1	49857006	49863532
chr1	49874703	49883847
chr1	49899784	49902535
chr1	49923314	49925869
chr1	49932154	49943365
chr1	49966701	49972292
chr1	49982184	49993506
chr1	49993724	50001063
chr1	50018920	50029231
chr1	50089132	50104867
chr1	50151916	50154582
chr1	50174423	50179824
chr1	50193306	50194712
chr1	50214484	50222473
chr1	50249744	50254707
chr1	50282755	50297403
chr1	50310196	50319231
chr1	50321826	50329179
chr1	50361041	50374404
chr1	50375781	50385942
chr1	50398280	50404059
chr1	50429778	50435959
chr1	50436867	50443848
chr1	50494225	50501823
[truncated: 85,310 more rows]
