# Supplementary material for: Evolutionary history of bovine endogenous retroviruses in the Bovidae family
Source: BMC Evol Biol. 2013 Nov 20;13:256. doi: 10.1186/1471-2148-13-256 (PMC3879100; doi:10.1186/1471-2148-13-256)
Supplement: Additional file 2 — GI number and position of detected endogenous retroviruses in Bos indicus in simple BED format. [file 1471-2148-13-256-S2.zip › 1416302071995140_add2.bed]

GI376315408	13335	24943
GI376315408	34997	40355
GI376315318	4987	6741
GI376315318	10762	14585
GI376315318	15036	17959
GI376314418	10909	22690
GI376315317	3235	8058
GI376314407	8579	11461
GI376314395	11541	21809
GI376314395	24996	28457
GI376314391	8872	21612
GI376314388	19299	21246
GI376314387	4037	8485
GI376314387	12239	19938
GI376314387	21990	37057
GI376314383	1196	12351
GI376314383	14858	18448
GI376315314	22933	27142
GI376314371	9673	17864
GI376314371	23631	31337
GI376315313	10679	23092
GI376314368	13	9852
GI376314366	15051	20676
GI376314359	4273	11819
GI376314359	15057	21088
GI376314358	16054	29452
GI376314352	3951	18207
GI376314346	850	14651
GI376314344	23762	28954
GI376314342	3825	11447
GI376314341	2990	18281
GI376315310	630	8470
GI376314337	12475	23841
GI376314332	7427	16273
GI376314328	8082	21215
GI376314327	5894	18795
GI376314324	9884	17946
GI376314320	1334	7860
GI376314319	3309	16521
GI376314318	42	4966
GI376314317	26395	35540
GI376314313	3448	6579
GI376314313	7403	8775
GI376314311	4936	19388
GI376314306	6906	13518
GI376314305	210	7024
GI376314298	12176	22674
GI376314298	26719	33126
GI376315305	44518	53406
GI376315305	76067	81202
GI376314287	254	14089
GI376314283	3742	11348
GI376314280	2608	13107
GI376314279	28176	38908
GI376314278	20264	27450
GI376314278	30339	42487
GI376314278	46267	53256
GI376314278	71635	75240
GI376314277	24619	27482
GI376315303	605	6376
GI376314263	3985	6252
GI376314263	14336	23416
GI376314259	16588	26650
GI376314259	29889	44856
GI376315302	9519	13628
GI376315302	24274	28898
GI376314258	4117	10690
GI376314257	19738	24189
GI376314257	28664	42621
GI376314256	2366	8275
GI376314245	859	7123
GI376315299	1608	5100
GI376314214	7258	12731
GI376314211	644	9304
GI376314211	16943	19485
GI376314211	22637	26676
GI376314209	3199	15701
GI376314209	23156	28643
GI376314207	10476	11623
GI376314202	1114	11326
GI376314201	10027	17928
GI376314196	2984	10485
GI376314195	6658	13290
GI376314194	9188	17242
GI376314191	9486	17532
GI376314190	2993	11207
GI376314190	16215	20159
GI376314189	4137	19034
GI376314189	27143	41402
GI376314189	61790	65874
GI376315295	31428	35325
GI376314188	10299	20149
GI376314186	5294	10717
GI376314183	3849	11359
GI376314183	22888	25022
GI376314176	372	9376
GI376314169	4713	6516
GI376314167	430	2476
GI376314167	17797	25661
GI376314157	977	5128
GI376314156	5900	19377
GI376314155	12109	24621
GI376314148	24423	28125
GI376314145	2774	11184
GI376314144	4	7544
GI376314144	14996	22949
GI376314144	25664	28181
GI376314143	1366	16073
GI376314142	7152	17730
GI376314142	20148	22315
GI376314139	704	10889
GI376314127	29916	41111
GI376314127	43195	48785
GI376314126	7119	9817
GI376315288	6130	16544
GI376315288	19471	22723
GI376314116	13271	24798
GI376314112	571	2654
GI376314112	2742	7872
GI376314111	2501	5812
GI376314110	1383	5763
GI376314110	10398	24667
GI376314094	12042	13972
GI376315285	47016	51289
GI376315285	52072	55126
GI376314085	4370	9847
GI376314083	6647	10917
GI376314081	8	5620
GI376314058	7914	10842
GI376314050	11663	23431
GI376314046	6681	10630
GI376314046	27648	36578
GI376314036	3736	11735
GI376314034	7	3677
GI376314031	7390	9597
GI376314030	2796	15211
GI376314030	28749	37102
GI376314030	38015	44912
GI376314029	5249	13507
GI376315279	6827	12373
GI376314024	3984	6116
GI376315404	34709	49831
GI376314016	11141	17850
GI376314014	4031	14586
GI376314013	23415	25813
GI376314007	2212	12936
GI376314004	6997	11318
GI376314004	24031	32347
GI376314004	33298	46754
GI376314004	49133	53563
GI376314004	60348	69034
GI376314003	2634	7281
GI376314003	7650	10434
GI376314001	9410	22546
GI376314000	3194	7343
GI376314000	25505	27762
GI376313992	1871	3836
GI376313991	3256	7115
GI376313989	27077	33667
GI376313988	26726	38872
GI376313981	10301	15168
GI376313978	19471	30916
GI376313977	4513	13991
GI376313974	12631	17594
GI376313973	456	4092
GI376313973	14229	24337
GI376313973	27241	31219
GI376313973	42631	51294
GI376313970	1164	4958
GI376313968	941	11794
GI376313965	6201	14768
GI376313965	15694	18045
GI376313960	6022	12664
GI376313955	1888	4898
GI376313953	2290	9933
GI376313949	6843	10452
GI376313949	28721	38055
GI376313949	53067	65256
GI376313948	10110	12098
GI376313947	1241	11201
GI376313942	10525	15712
GI376313940	4076	17893
GI376313940	19698	28338
GI376313940	28379	30452
GI376313931	6012	16235
GI376313929	24286	27909
GI376315269	3520	17257
GI376315269	21361	26525
GI376313927	25025	33118
GI376313927	47013	56170
GI376313927	62464	76647
GI376313927	80706	83856
GI376313925	8251	14933
GI376313925	33860	43816
GI376313924	15378	21532
GI376313923	3047	11817
GI376313923	12135	18385
GI376313922	36395	38535
GI376313922	45417	48759
GI376313919	4793	12896
GI376315268	14191	17392
GI376313917	7582	11182
GI376313917	27347	29903
GI376313913	8862	11489
GI376313907	7611	13399
GI376313907	16564	22573
GI376313906	9586	15181
GI376313905	28412	32186
GI376313903	6151	9497
GI376313903	24999	36873
GI376313903	52122	62781
GI376313903	70507	82029
GI376313899	11602	16047
GI376315266	23923	38254
GI376315266	42248	45546
GI376313897	7538	13042
GI376313897	28197	30155
GI376313894	4392	17152
GI376313893	2533	8841
GI376313892	83	6564
GI376313891	16117	31248
GI376315265	5291	7706
GI376315265	24084	29762
GI376313886	27589	31390
GI376313886	39319	46982
GI376313886	66773	70366
GI376313884	7401	11941
GI376313884	26293	29633
GI376313884	41331	49889
GI376313883	9530	14321
GI376313879	824	9839
GI376313872	6109	15701
GI376313872	26830	31012
GI376313871	5936	12052
GI376313863	3050	13455
GI376313863	14944	30090
GI376313863	31671	33078
GI376313863	34308	37246
GI376313857	1212	6920
GI376313851	27007	30794
GI376313838	11690	24251
GI376313836	72	4458
GI376313836	17657	31708
GI376313835	9391	17301
GI376313835	34947	38895
GI376315259	18588	31828
GI376313828	10365	24823
GI376313827	33	7047
GI376315402	24747	32343
GI376313818	1643	11099
GI376313802	11884	19487
GI376313802	39622	47179
GI376313801	26816	30389
GI376313798	996	9043
GI376313797	9822	22111
GI376313797	48864	58658
GI376313797	64231	75070
GI376313796	10250	11744
GI376313794	19901	22477
GI376313792	14143	20660
GI376313791	4711	8026
GI376313790	4369	7424
GI376313787	3051	13950
GI376313783	5855	11262
GI376313783	27310	30269
GI376313779	14326	20248
GI376313776	1994	13947
GI376313774	8206	22787
GI376313770	9054	21790
GI376313770	25197	30863
GI376313763	21182	33628
GI376313755	204	13468
GI376313750	5321	11271
GI376313749	10987	25823
GI376313748	1780	10309
GI376313746	8270	10914
GI376315250	16219	22159
GI376313735	9	6879
GI376313730	1108	3968
GI376313729	20007	22417
GI376315249	937	3800
GI376313720	14879	20648
GI376313719	12117	15150
GI376315248	1754	12812
GI376313717	10092	18615
GI376313717	24652	36498
GI376313717	60961	63265
GI376313717	64237	77276
GI376313717	79094	82269
GI376313715	14371	18735
GI376313715	20683	26216
GI376313713	2614	15982
GI376313711	23808	38803
GI376313711	49721	63884
GI376313710	1002	11855
GI376313710	17556	20295
GI376313710	21065	33274
GI376313708	3897	9281
GI376313698	3564	6106
GI376315245	2520	4444
GI376313669	3236	5778
GI376313658	1029	5271
GI376313657	1172	2718
GI376313657	5403	16068
GI376313657	38067	42717
GI376313657	61712	66873
GI376313657	77424	79018
GI376313655	1550	12259
GI376313654	1405	9569
GI376313649	4802	19618
GI376313646	15841	25522
GI376313645	3729	16018
GI376313645	24849	28044
GI376313642	13971	28576
GI376313641	32196	34524
GI376313637	7715	10265
GI376313631	4935	11452
GI376313615	4583	5938
GI376313612	7334	12045
GI376313611	24450	26370
GI376315234	13836	18601
GI376315233	3943	12790
GI376313564	2114	11092
GI376313561	31398	34903
GI376313560	8852	10648
GI376313546	12474	20162
GI376313542	7095	15785
GI376315229	9150	10936
GI376313517	1334	8942
GI376313517	24583	29206
GI376313516	18056	20652
GI376313516	26836	36400
GI376313515	1034	3028
GI376313514	5032	9027
GI376313511	21422	30512
GI376313510	2533	6543
GI376313510	33909	36677
GI376313507	4846	8026
GI376313504	14531	20208
GI376313504	22852	36167
GI376313503	15328	29321
GI376313492	15751	25203
GI376313484	3041	6931
GI376313482	3387	12238
GI376313481	5473	9877
GI376313472	6320	7725
GI376313471	15605	21427
GI376313471	32827	39234
GI376313471	66058	71449
GI376313469	1260	7010
GI376313468	1748	12849
GI376313465	3770	18277
GI376313457	975	13917
GI376313449	4914	10403
GI376313446	957	3092
GI376313445	5297	8602
GI376313445	8706	14500
GI376313440	3211	14369
GI376313435	11344	14944
GI376313425	7135	17036
GI376313422	11592	20505
GI376313422	28541	35634
GI376313419	2659	6349
GI376315398	5356	20105
GI376313416	29109	33200
GI376313416	33593	42682
GI376313416	46866	50802
GI376313416	59945	65766
GI376313407	12953	19033
GI376313404	946	5737
GI376313403	3747	8422
GI376313403	32382	44261
GI376313399	2042	6609
GI376313399	8454	12923
GI376313399	36927	49753
GI376313395	1904	9976
GI376313393	10220	18732
GI376313393	19654	21041
GI376313392	3332	5234
GI376315214	8	7731
GI376315214	7825	15256
GI376315208	2485	8182
GI376313315	8909	12977
GI376313315	33862	38952
GI376313314	4956	13422
GI376313314	18935	23549
GI376313313	12966	18972
GI376313313	32839	42544
GI376313312	3760	10434
GI376313305	5504	10553
GI376313302	30485	34459
GI376313297	18837	31266
GI376313294	20749	22607
GI376313293	6976	15490
GI376313291	5636	13039
GI376313290	10995	18032
GI376315205	18997	29098
GI376313287	15624	29556
GI376313285	24293	33810
GI376313285	43293	48033
GI376313278	2003	8156
GI376313275	3964	5530
GI376313275	7079	8725
GI376313273	6549	8529
GI376313271	311	2521
GI376313270	23469	34282
GI376313270	44065	56743
GI376313268	3520	4723
GI376313266	12339	19566
GI376313266	34163	37893
GI376315202	37	7248
GI376315202	15168	21799
GI376313258	961	5101
GI376313255	8551	14266
GI376313252	3171	11907
GI376313252	17471	22269
GI376313250	3880	5113
GI376313245	4611	15818
GI376313238	11055	13586
GI376313235	483	2827
GI376313230	193	3629
GI376313228	4018	16605
GI376313227	2674	4212
GI376315396	6350	15888
GI376313214	935	2473
GI376313209	1916	8275
GI376313208	210	3004
GI376313206	6566	9968
GI376313202	14295	19627
GI376313191	1563	3405
GI376313180	18	3454
GI376313163	1552	3394
GI376313155	11678	16426
GI376313155	16911	19914
GI376313146	8841	22810
GI376313146	29524	36025
GI376313146	36140	41922
GI376313145	8567	10770
GI376313145	11720	26289
GI376313137	40133	53850
GI376313134	3611	5172
GI376313123	279	5475
GI376315395	6975	12494
GI376313106	17046	32086
GI376313103	5821	18722
GI376313101	4725	6150
GI376313092	4698	10556
GI376313081	2330	13676
GI376313073	7861	11687
GI376313056	4803	10008
GI376313055	4939	11190
GI376313054	2979	17627
GI376313034	3875	5828
GI376313024	1523	5313
GI376313016	19659	23047
GI376313014	1112	5936
GI376313012	12454	18882
GI376313012	22765	34385
GI376313007	7705	19703
GI376313005	4448	15197
GI376313002	36366	48994
GI376313000	4138	8917
GI376312998	493	6783
GI376312995	349	3976
GI376312995	24157	29609
GI376312993	1499	6830
GI376312990	9892	12337
GI376312990	16254	19340
GI376312990	19465	25579
GI376312981	25069	35185
GI376312980	20417	33083
GI376312978	441	3010
GI376312976	1673	5144
GI376312976	6687	9266
GI376312976	9833	14281
GI376312971	3036	13149
GI376312970	5503	11891
GI376312970	25598	39889
GI376312970	42766	51833
GI376315173	2137	14846
GI376312960	1226	11153
GI376312948	3697	10717
GI376312948	13023	18911
GI376312948	22112	33476
GI376312947	8	14821
GI376312947	18660	30738
GI376312940	2654	12312
GI376312937	1770	4503
GI376312936	4295	5736
GI376312932	19318	22878
GI376312929	3772	12588
GI376312928	10432	13323
GI376312924	3021	5217
GI376312915	18716	24738
GI376312911	2627	6002
GI376312909	2048	8006
GI376312909	15069	22401
GI376312909	38171	51603
GI376312909	59424	63575
GI376312904	18220	25685
GI376312904	31541	41015
GI376312901	9974	13001
GI376312901	14502	28113
GI376312900	2442	8012
GI376312899	13092	18568
GI376312899	32446	41436
GI376312898	10384	13079
GI376312898	30717	42305
GI376312897	10284	12313
GI376312887	8135	11820
GI376315164	4378	13029
GI376312874	7722	16663
GI376315163	330	3137
GI376315163	28722	36333
GI376312867	6502	12451
GI376312861	954	13067
GI376312861	14518	17396
GI376312856	4718	9413
GI376312856	16486	20205
GI376312854	4679	8017
GI376312851	11660	25122
GI376312851	33471	42137
GI376312849	3057	4497
GI376315161	7075	19632
GI376315161	24291	27042
GI376312848	3862	5780
GI376312848	22168	33265
GI376312842	5533	16259
GI376312835	4506	17520
GI376312834	6502	14915
GI376312830	942	5653
GI376315159	19962	25636
GI376312826	8313	18854
GI376312819	2118	11397
GI376315158	5657	20502
GI376315158	29312	40964
GI376312818	7540	11184
GI376315157	1831	7748
GI376315156	6369	14577
GI376315156	36296	44338
GI376312798	524	9965
GI376312795	15199	20011
GI376312794	5870	11774
GI376312792	9689	18110
GI376312791	8588	17857
GI376312788	41	13639
GI376312788	19587	29629
GI376312787	8574	18536
GI376312785	1099	2476
GI376312785	10133	13305
GI376312782	6186	11572
GI376312779	15	4102
GI376312770	4905	13601
GI376312761	1156	4053
GI376312759	3437	7317
GI376312757	13159	19685
GI376312756	7761	15377
GI376312753	9246	10746
GI376312750	5661	13870
GI376312748	7188	9463
GI376312748	9994	14353
GI376312745	5738	10497
GI376312740	7935	18302
GI376315150	3553	11419
GI376312725	6819	17071
GI376312719	13645	24649
GI376312719	26284	31268
GI376315391	15410	17484
GI376312718	36058	41058
GI376312718	48534	50916
GI376312718	68088	79658
GI376312716	13166	16960
GI376312699	2399	5085
GI376312691	1268	7888
GI376312691	8418	14753
GI376312691	15211	21983
GI376312690	10494	18664
GI376312690	32330	34128
GI376312690	41242	44997
GI376315145	2384	3879
GI376312688	16581	26980
GI376312671	3846	8636
GI376312668	3889	6073
GI376312667	3721	6167
GI376312665	7621	21073
GI376312665	25420	26816
GI376312647	11349	13152
GI376312646	1206	4138
GI376312643	45296	56230
GI376312642	2124	9836
GI376312640	6584	19927
GI376315140	991	13666
GI376312637	13666	17185
GI376312637	20656	24833
GI376312636	4124	6780
GI376312634	19520	23527
GI376312631	2110	7778
GI376315139	19892	21660
GI376312626	17406	23449
GI376312626	29984	34758
GI376312626	39260	41910
GI376312620	15382	24729
GI376312611	4173	11524
GI376312608	6830	11612
GI376312604	4079	6964
GI376312604	21517	32415
GI376312603	11908	15628
GI376312598	5067	9555
GI376312597	4723	14680
GI376312596	2432	6498
GI376312596	21386	25117
GI376312596	33280	39083
GI376312596	39189	46821
GI376312593	41361	44295
GI376312575	7239	13718
GI376312571	669	9708
GI376312570	11671	15339
GI376315130	1832	6873
GI376315130	22351	28953
GI376312534	5842	11069
GI376312530	6920	10327
GI376312528	9089	19303
GI376312528	19306	23737
GI376312524	105	6827
GI376312524	14448	17994
GI376312522	12451	21879
GI376312519	3871	6591
GI376312516	6897	9205
GI376312513	12868	19373
GI376312505	57540	67594
GI376312500	40298	53495
GI376312497	2476	7845
GI376312493	8452	16099
GI376312492	17178	24269
GI376312491	347	4367
GI376312490	8212	12960
GI376312489	7342	18632
GI376312489	21362	28017
GI376312489	50638	55789
GI376312480	2559	9310
GI376312479	1996	6374
GI376315124	6	5170
GI376315124	32046	34309
GI376312471	7717	12473
GI376312471	18308	26988
GI376312471	34906	45250
GI376312467	33919	39400
GI376312463	26380	31453
GI376312463	38900	44670
GI376312463	45945	51916
GI376312463	57870	61751
GI376312463	68244	78030
GI376312463	97459	106851
GI376315122	3305	7014
GI376315121	1563	12249
GI376312420	1338	5148
GI376312419	613	3687
GI376312419	12574	25757
GI376315118	1049	10162
GI376312418	1142	3371
GI376312412	9328	17452
GI376312411	783	4345
GI376312410	4123	17832
GI376312406	1790	9589
GI376312404	2448	15556
GI376312403	12253	24588
GI376312403	33063	37981
GI376312399	37478	42455
GI376312397	6995	10311
GI376312396	12	8748
GI376312396	17807	31679
GI376312393	21097	28490
GI376312392	6439	9900
GI376315113	8303	11143
GI376315113	29567	43932
GI376315113	47369	52178
GI376312367	180	1608
GI376315112	4853	7103
GI376312358	17928	22560
GI376312353	2931	6647
GI376315111	2751	5856
GI376312348	6435	20683
GI376315110	9931	21636
GI376315110	32219	33551
GI376312336	2784	15849
GI376312331	24679	39201
GI376315109	5	3073
GI376312318	3975	18197
GI376312318	47115	56359
GI376312317	6451	19895
GI376312317	24383	28053
GI376312315	267	8679
GI376312314	3752	7909
GI376312314	10707	24289
GI376312312	6196	9538
GI376312311	7896	9158
GI376312311	24744	34508
GI376312310	10660	24986
GI376312309	885	4768
GI376312309	14023	20438
GI376315107	9413	14565
GI376312306	7475	14488
GI376312306	23300	26458
GI376312305	4867	18309
GI376312304	22616	32641
GI376312304	34731	42227
GI376312301	6003	11169
GI376312301	21573	27928
GI376312301	36354	38269
GI376312301	43229	47751
GI376312301	51362	53141
GI376312299	663	3293
GI376312294	12331	19143
GI376312294	34168	44830
GI376312294	67026	75956
GI376312294	79859	87851
GI376312292	13557	24421
GI376312291	6143	15008
GI376312290	1200	5715
GI376312290	24279	31268
GI376315105	2741	9258
GI376312286	11582	13700
GI376312286	22760	31316
GI376312285	10959	25796
GI376312285	28033	29660
GI376312284	3127	15002
GI376312281	71112	74994
GI376312278	2935	12805
GI376312278	38006	49491
GI376312274	8488	13487
GI376312270	22531	37642
GI376312259	264	2866
GI376312258	799	14415
GI376312256	7608	10701
GI376315101	1166	2598
GI376312248	5118	13186
GI376312244	2243	6880
GI376312241	15213	17163
GI376312241	32722	35792
GI376312241	41028	47674
GI376312241	54528	69145
GI376312239	5804	16086
GI376312239	39317	42605
GI376312238	159	1873
GI376312237	1704	14216
GI376312237	23408	25687
GI376312228	15768	25744
GI376312224	906	15728
GI376312224	27791	33624
GI376312220	233	8363
GI376312216	8109	13703
GI376312212	512	7261
GI376312210	13411	19725
GI376312209	10778	20309
GI376312201	5657	14419
GI376312195	3817	9761
GI376312195	22770	29319
GI376312195	39888	50100
GI376312193	46492	48051
GI376312193	57672	71215
GI376312193	88215	89779
GI376312188	1038	8188
GI376312188	15174	17682
GI376312185	14720	18534
GI376312174	3631	6144
GI376312174	17605	30130
GI376312173	15409	20277
GI376312170	5240	11578
GI376312170	19498	23671
GI376312170	27728	34713
GI376312165	219	12704
GI376312164	10849	14445
GI376312161	17753	29878
GI376312161	35648	41385
GI376312150	334	8486
GI376312147	3263	10558
GI376312147	11288	25058
GI376312147	36958	48196
GI376312147	63068	68440
GI376312145	4479	13125
GI376312140	3161	4794
GI376312132	8837	16638
GI376312130	1443	10272
GI376312130	12782	16595
GI376312129	11984	18496
GI376312128	4435	13999
GI376312127	3584	6959
GI376312127	8034	10118
GI376312120	6912	20734
GI376315385	10277	23264
GI376315385	57646	67129
GI376315385	68539	75473
GI376315088	35	5321
GI376312117	3021	11605
GI376312117	36358	42074
GI376312116	1963	6575
GI376312115	21	13231
GI376312114	17107	31979
GI376312111	587	11532
GI376315087	769	10501
GI376312101	7954	10408
GI376312100	11245	20947
GI376315086	16	12760
GI376315086	18572	24729
GI376315086	41531	45217
GI376312093	46133	53414
GI376312093	55550	59145
GI376312088	20086	24414
GI376312083	7428	18117
GI376312083	40199	43474
GI376312080	16760	18290
GI376312067	9620	13494
GI376312067	14976	16526
GI376312065	486	3390
GI376312063	18763	31968
GI376312062	4476	7116
GI376312053	467	2832
GI376315080	5507	14539
GI376312020	1221	11653
GI376312020	22710	29701
GI376315078	2250	8475
GI376312015	3934	16098
GI376312014	4838	14595
GI376312012	9181	20430
GI376312012	31824	40880
GI376312012	46887	52031
GI376312011	7620	12909
GI376312011	25924	31982
GI376312006	7056	16214
GI376312006	16665	21630
GI376312005	9045	11506
GI376312002	2568	10132
GI376312002	11712	13010
GI376311994	421	5261
GI376311994	7055	12616
GI376311989	3410	13161
GI376311989	13396	17130
GI376315075	27400	33904
GI376315075	39146	48883
GI376311988	2488	14053
GI376311988	26938	42109
GI376311979	9495	18921
GI376311979	28032	33609
GI376311977	6454	10229
GI376311976	15019	27415
GI376311963	727	2338
GI376311932	6029	7640
GI376311930	7717	15925
GI376311928	7074	21065
GI376311927	15545	29379
GI376311927	66531	80817
GI376311922	1265	12006
GI376311920	2003	5892
GI376315383	10328	17826
GI376315383	27417	31836
GI376315383	36673	39672
GI376315068	25567	28564
GI376311909	7590	15402
GI376311900	13755	28427
GI376311900	41259	53868
GI376311899	6237	20570
GI376311899	22302	24489
GI376311891	579	5157
GI376311891	9039	10627
GI376311889	8356	14235
GI376311889	19531	33830
GI376315065	4635	17579
GI376311883	3162	14888
GI376311876	14556	19224
GI376311876	20136	21564
GI376311872	7776	13495
GI376311871	7791	14782
GI376311871	20424	32345
GI376315063	17517	23729
GI376315062	1201	2688
GI376315062	4014	8316
GI376311858	9985	22985
GI376311837	25827	40951
GI376311837	46387	48127
GI376311824	649	3301
GI376311795	6213	9274
GI376311781	1535	11048
GI376311780	193	12773
GI376311775	5528	13655
GI376311769	5374	13091
GI376311761	6037	17279
GI376315052	26974	34366
GI376315052	36347	42392
GI376311758	9933	15443
GI376311758	22643	28328
GI376311734	7335	22240
GI376311733	13206	16461
GI376311732	1584	11441
GI376311730	14651	20486
GI376311730	35083	49351
GI376311730	49435	53365
GI376311730	80387	82525
GI376311730	90806	94702
GI376311730	98758	109043
GI376311730	140690	152332
GI376315381	7913	19729
GI376315381	24561	29508
GI376315381	44730	51619
GI376315047	5091	6834
GI376311702	122	3889
GI376311674	4869	7109
GI376311669	3810	6657
GI376311668	293	2560
GI376311667	262	4842
GI376311667	7053	20732
GI376311665	29352	39217
GI376311663	6	13907
GI376311653	1266	3395
GI376311653	7775	15491
GI376311653	30401	35789
GI376311651	7067	15005
GI376311649	7816	20981
GI376311648	792	8169
GI376311647	6351	10775
GI376311646	5273	7534
GI376311646	7563	12397
GI376311641	13634	23368
GI376311640	4124	14743
GI376311634	13320	20320
GI376311634	30739	33536
GI376311634	57879	60096
GI376311628	21338	26799
GI376311628	26876	30954
GI376311628	35369	48315
GI376311623	20272	32711
GI376311622	46122	48497
GI376311620	11153	24472
GI376311620	33124	42338
GI376311619	18342	25000
GI376311619	52750	65610
GI376311619	79683	82700
GI376311618	5150	6365
GI376311609	6020	7643
GI376315036	2018	13038
GI376311597	457	2409
GI376311589	4983	14597
GI376311589	49660	57938
GI376311589	72492	76114
GI376315035	17762	22979
GI376315035	28807	38230
GI376311585	445	6059
GI376311585	16036	25805
GI376311585	26516	28336
GI376311582	14689	28222
GI376311576	4560	17284
GI376311572	3417	7115
GI376311564	2244	3558
GI376315031	4665	13359
GI376315031	40325	53121
GI376311546	1289	4569
GI376315030	18662	24014
GI376311536	586	1900
GI376315029	13581	19128
GI376311526	8543	10961
GI376311526	11017	12792
GI376311525	1004	8439
GI376311525	27112	32336
GI376311525	39887	54474
GI376311520	303	6493
GI376311519	7196	14514
GI376315379	1832	13476
GI376311517	19702	26196
GI376311516	3911	6444
GI376311514	12650	15824
GI376311512	3513	8021
GI376311511	6862	9396
GI376311509	23220	28789
GI376311508	25272	34816
GI376311508	42393	46032
GI376311506	13224	23733
GI376311506	41507	53183
GI376311500	176	9333
GI376315026	5065	9832
GI376311497	15	4582
GI376311496	1000	4172
GI376311493	284	12260
GI376311493	22806	37432
GI376311482	3772	15865
GI376311482	21737	29864
GI376311482	54651	63265
GI376311482	63339	74387
GI376311480	3790	5638
GI376311480	9400	13414
GI376315024	23067	27568
GI376315024	41495	50626
GI376311478	33231	44378
GI376311478	63907	67271
GI376311476	23895	28193
GI376311476	132798	142719
GI376311473	8184	10495
GI376311473	14072	19032
GI376311472	1813	7969
GI376311472	32580	43122
GI376311467	16437	24784
GI376311466	15593	29243
GI376311464	1030	15831
GI376311462	1292	5204
GI376311461	27	3358
GI376311459	1437	11265
GI376311459	18778	23099
GI376311456	410	13459
GI376311454	836	14899
GI376311454	17395	28537
GI376311452	4647	8034
GI376311448	3753	8286
GI376311446	7809	11018
GI376311446	36802	42437
GI376311445	35821	45387
GI376315020	347	13497
GI376311438	641	14308
GI376311438	15297	20162
GI376311437	4006	6013
GI376311437	6914	11068
GI376311435	4048	6937
GI376311434	6913	22252
GI376315019	6748	9459
GI376311423	291	10982
GI376311423	32099	42453
GI376311422	6397	11616
GI376311421	16980	21614
GI376311421	30235	43170
GI376311420	1498	6157
GI376311420	7707	12738
GI376311420	12850	18210
GI376311420	27860	30048
GI376311419	7370	13620
GI376311419	29405	36455
GI376311419	41072	47444
GI376315378	2517	7672
GI376311418	158	12719
GI376311418	21696	34707
GI376311418	34806	42496
GI376311417	1414	15979
GI376311417	19005	26266
GI376311417	42253	49606
GI376311416	6173	13275
GI376311415	32027	44623
GI376311414	6652	15402
GI376311411	514	3371
GI376315017	17994	21258
GI376311408	2538	5979
GI376311406	7735	11995
GI376311402	9520	12056
GI376311402	21170	22930
GI376311400	2775	12382
GI376315016	851	3323
GI376311395	3090	6400
GI376311391	2440	10039
GI376311389	10896	17349
GI376311389	30400	39726
GI376315015	5360	9106
GI376311385	1839	6659
GI376311384	9578	13312
GI376311384	28385	36621
GI376311384	50861	58169
GI376311383	11015	22977
GI376311376	14914	19433
GI376311370	8310	11789
GI376311369	873	2090
GI376311359	5156	14605
GI376315012	622	3195
GI376311358	17648	20713
GI376311341	4896	17553
GI376311334	11486	26380
GI376311333	7428	19939
GI376311321	5441	14865
GI376311321	16127	27946
GI376311321	34239	41677
GI376315377	24886	36948
GI376311309	1662	12060
GI376315007	2173	12651
GI376311308	20651	24751
GI376311307	22813	31306
GI376311307	33363	35067
GI376311294	2271	5652
GI376311286	3877	15619
GI376311286	22541	36260
GI376311285	8860	11890
GI376311275	4322	17524
GI376311275	19084	32054
GI376311275	35278	40488
GI376311270	7658	15063
GI376311270	18565	20858
GI376311264	3006	10904
GI376311256	14511	16463
GI376311247	25966	34035
GI376311247	34211	42931
GI376311245	23232	26098
GI376311240	5847	21284
GI376311240	24419	33282
GI376311240	35133	42489
GI376315000	9979	19193
GI376311238	1609	16697
GI376311238	31292	41453
GI376311236	7626	13405
GI376311236	39122	45303
GI376311235	262	7246
GI376311232	14002	21601
GI376311229	5701	11282
GI376311229	24530	31155
GI376311224	5183	14154
GI376311224	45022	51826
GI376311224	71036	81692
GI376311224	113248	116335
GI376311224	142907	145506
GI376311224	149503	152613
GI376311222	90041	97185
GI376311222	99390	106501
GI376311221	17714	23151
GI376311215	3995	6586
GI376311214	19275	21962
GI376311211	7594	12533
GI376311209	22189	28444
GI376314997	1948	15210
GI376314997	53241	58477
GI376314997	75890	87684
GI376314997	88600	94614
GI376314997	99103	111554
GI376311207	383	6876
GI376311202	2230	12870
GI376311201	13364	24466
GI376311200	26477	41476
GI376311200	52236	54337
GI376311200	59483	65940
GI376311200	80306	85703
GI376311199	26001	31783
GI376311199	51603	57750
GI376311199	70935	80658
GI376311194	9809	19913
GI376311192	3720	5520
GI376311192	12992	26169
GI376311184	4503	7995
GI376311183	153	9851
GI376311183	34205	39561
GI376311183	42929	50611
GI376311183	65364	70761
GI376311181	15087	26936
GI376311181	28333	42988
GI376314994	471	11148
GI376311177	6004	12745
GI376311174	4107	6709
GI376314993	19246	32221
GI376311165	7872	10740
GI376311164	7780	9557
GI376311161	23353	33982
GI376311158	4089	8016
GI376314991	1852	9074
GI376311147	12236	18719
GI376311146	44382	51446
GI376311146	77772	92586
GI376311144	7946	10372
GI376311141	553	4834
GI376311141	37540	48188
GI376311141	53864	60466
GI376311141	68888	76900
GI376311136	2384	4740
GI376311136	7391	10328
GI376311136	14634	17972
GI376311136	22689	31360
GI376311102	4068	9504
GI376311093	13793	23222
GI376311090	1412	3817
GI376311087	10174	21298
GI376311083	12494	14348
GI376311082	14026	19276
GI376311082	31125	36641
GI376311082	44947	49389
GI376311080	26994	33154
GI376311080	76232	85283
GI376311080	85927	89440
GI376311077	10366	21258
GI376311077	37669	40961
GI376311077	44471	47467
GI376311077	48426	51150
GI376311077	55869	60239
GI376311077	60574	68885
GI376311074	12990	14921
GI376311056	2898	4829
GI376311046	2299	12726
GI376311042	9547	18354
GI376311040	3743	11790
GI376311040	12718	22608
GI376314980	3062	5735
GI376311037	5724	8635
GI376311036	2744	5226
GI376311030	4982	14372
GI376311030	16843	26227
GI376311030	49116	57019
GI376311029	10666	12881
GI376311027	20348	28960
GI376311024	7733	14901
GI376311023	1731	6693
GI376314978	2306	13309
GI376314978	17423	26179
GI376314978	28419	34584
GI376311018	8251	12836
GI376311017	727	4612
GI376311014	2409	11218
GI376311012	582	6349
GI376314977	4325	16653
GI376311008	11614	16503
GI376311000	20	11584
GI376311000	42493	48282
GI376311000	63990	76774
GI376311000	81571	85425
GI376311000	90467	105143
GI376310999	39722	45994
GI376310998	24	5053
GI376310998	5071	11341
GI376310998	21008	26927
GI376310998	31343	46358
GI376310993	4159	9399
GI376310993	20265	34261
GI376310993	41518	52857
GI376310993	55645	68272
GI376310993	88781	96953
GI376310990	6534	13027
GI376310990	29016	37217
GI376310990	66831	69236
GI376310988	1813	7079
GI376310987	8461	17563
GI376310986	2034	5650
GI376310985	2626	6699
GI376310985	22531	32045
GI376310984	14545	17132
GI376310984	40241	50999
GI376314974	2029	6108
GI376310969	10353	12942
GI376310964	4466	12857
GI376310957	2921	10957
GI376310957	44834	56944
GI376310947	279	2868
GI376310947	3765	8771
GI376310943	22023	28936
GI376310942	1018	3502
GI376310940	7070	12621
GI376310940	35332	36695
GI376310939	16618	29672
GI376310939	29749	38093
GI376310939	57340	66548
GI376310939	83762	89839
GI376310934	1116	6891
GI376310934	25107	31555
GI376310933	19624	21726
GI376310930	2498	14663
GI376314969	19183	24929
GI376310928	10838	18598
GI376310924	8283	14305
GI376310923	12898	21781
GI376310919	9271	15993
GI376310919	16228	28067
GI376310919	32853	39156
GI376314968	10910	12757
GI376310917	4538	13327
GI376310903	857	7348
GI376310903	26152	32859
GI376310903	40466	45403
GI376310903	49945	54878
GI376310903	58539	64252
GI376310902	13986	20886
GI376310902	55955	58045
GI376310900	1797	6062
GI376310898	1748	4013
GI376310897	1278	6875
GI376310896	23343	28722
GI376310890	4775	9207
GI376310889	10190	16569
GI376310887	3415	6759
GI376310887	12476	20962
GI376310886	6138	10127
GI376310885	48307	51404
GI376310884	635	7737
GI376310883	31401	35524
GI376310883	35774	38231
GI376314964	10922	14807
GI376314964	25572	33035
GI376310874	28917	31149
GI376310873	4230	19539
GI376310873	19704	30474
GI376314963	6830	15414
GI376310862	1300	6239
GI376310861	5728	19058
GI376310860	4715	9039
GI376310860	48102	53308
GI376314962	4274	15278
GI376314962	17526	21783
GI376310858	12082	19072
GI376310858	19977	23055
GI376310858	24432	25712
GI376310852	3516	9216
GI376310830	30	3499
GI376310829	14048	19502
GI376310829	19670	31957
GI376310828	7990	12194
GI376310828	12508	24691
GI376310828	32441	40338
GI376310828	41762	53680
GI376310828	54379	58551
GI376310828	68784	76410
GI376310826	49444	59180
GI376310824	8	6317
GI376310821	8198	17200
GI376310820	6751	17206
GI376314958	21430	30129
GI376310817	765	4418
GI376310815	2094	7857
GI376310814	7912	11072
GI376310813	6141	18941
GI376310812	5298	20048
GI376310812	45998	60816
GI376310809	13011	18808
GI376310809	19530	33434
GI376314957	564	6879
GI376314957	12399	16191
GI376310808	29798	39367
GI376310804	3297	15702
GI376310802	5615	11700
GI376310788	12724	14231
GI376310777	9658	14757
GI376310773	15547	21250
GI376310773	21513	25414
GI376310771	686	5562
GI376310770	5141	10429
GI376314953	13468	19497
GI376314953	35888	51109
GI376314953	66909	75300
GI376310767	384	6774
GI376310767	8979	14002
GI376310765	12499	16841
GI376310765	37464	39477
GI376310765	78291	88670
GI376310763	38698	48337
GI376310759	2431	7781
GI376310759	9735	21520
GI376310759	25440	36912
GI376310758	6856	16225
GI376310758	16762	22436
GI376310757	6633	14957
GI376310757	20959	22832
GI376310756	10953	17002
GI376310756	26720	35528
GI376310753	1042	11326
GI376314951	9617	23129
GI376310745	11823	13103
GI376314950	7777	11323
GI376314950	13949	27636
GI376310731	14306	18519
GI376310730	2303	11570
GI376310730	55256	61725
GI376314948	16036	23252
GI376314948	41234	43180
GI376310714	6322	11783
GI376310714	35307	47314
GI376310714	49889	60501
GI376310714	68034	73854
GI376310714	100329	105512
GI376310714	107722	110550
GI376310713	1041	9899
GI376310713	17561	26731
GI376310712	38356	40039
GI376310711	4908	16222
GI376310710	12874	18142
GI376310704	5953	10406
GI376310704	13711	28685
GI376310703	2388	9492
GI376310699	7430	11397
GI376310695	10145	24170
GI376310695	43881	48110
GI376310695	93410	94930
GI376310693	64	10745
GI376310689	10862	12159
GI376310687	4183	6565
GI376310681	45	3114
GI376310679	8028	9325
GI376314944	18751	22313
GI376314944	23677	37222
GI376310678	1739	11056
GI376314943	12202	20496
GI376310668	11	12192
GI376310664	12528	27862
GI376310663	22881	27126
GI376310663	30135	41976
GI376314942	1590	11536
GI376314941	566	8387
GI376310643	2576	8194
GI376310643	10251	14723
GI376310641	4812	13562
GI376310641	16934	27918
GI376310637	3584	9729
GI376310622	3011	8948
GI376310622	23247	26041
GI376310621	14351	23719
GI376310621	43630	48781
GI376310621	57851	66678
GI376310620	7121	15252
GI376310619	61416	64785
GI376310619	83693	90361
GI376310619	112641	120775
GI376310619	123903	137620
GI376310617	23791	32569
GI376314937	12038	16485
GI376314937	19075	26336
GI376310604	38388	49277
GI376310601	14659	29980
GI376310600	1075	2496
GI376310599	36743	38769
GI376310599	49873	51613
GI376314936	7796	12235
GI376314936	19211	26128
GI376314936	29307	34245
GI376310597	25480	27802
GI376310596	1869	5420
GI376310593	11483	14653
GI376310593	42518	57063
GI376310590	13291	17055
GI376310590	39748	42825
GI376310589	11561	19725
GI376310587	806	13603
GI376310578	23650	31940
GI376310571	15636	28773
GI376310569	6991	21342
GI376314933	9417	21782
GI376310566	442	15236
GI376310566	20383	32690
GI376310566	35599	39479
GI376310566	39923	49245
GI376310565	12143	19894
GI376310565	32387	35407
GI376310565	47045	56721
GI376310564	12246	15363
GI376310564	26420	35160
GI376310564	49048	55894
GI376310564	115379	124342
GI376310564	129927	144490
GI376310561	1360	6633
GI376310560	24324	30953
GI376310555	13053	21560
GI376310552	13973	21538
GI376310551	16336	19221
GI376314931	413	13052
GI376314931	14888	25267
GI376310547	21682	24754
GI376310547	30116	43756
GI376310545	6441	9706
GI376310544	9609	19454
GI376310539	16824	31440
GI376310539	47487	50837
GI376310538	29401	34557
GI376310538	58414	62418
GI376310538	73564	87583
GI376310536	2219	16974
GI376310536	17432	24664
GI376310536	25344	37725
GI376310512	2193	6544
GI376314927	12406	23239
GI376314927	42571	45823
GI376310499	682	4544
GI376310498	7228	18197
GI376310498	20377	25857
GI376310495	7522	9255
GI376310495	25079	30593
GI376310494	3226	10956
GI376310494	20724	24865
GI376310494	36111	44888
GI376310491	1062	7204
GI376310489	1658	6106
GI376310489	11864	19692
GI376310489	62549	64468
GI376310489	69742	73990
GI376310487	2751	9566
GI376310487	9660	17715
GI376314923	4619	9324
GI376314923	17203	22056
GI376314922	9812	21364
GI376314922	36174	41615
GI376310449	6822	8565
GI376310445	25391	29876
GI376310445	52114	54243
GI376314920	585	11046
GI376314920	11795	18649
GI376310432	4435	6210
GI376310432	22643	24555
GI376310431	770	4818
GI376310430	228	7294
GI376310430	48745	60932
GI376310430	97728	108821
GI376310425	7632	12563
GI376310425	30509	35917
GI376310425	38743	50283
GI376310425	74997	77615
GI376310420	2510	8061
GI376310420	14607	24422
GI376310417	29633	37216
GI376310414	4898	7002
GI376310414	7156	22143
GI376310414	41464	45880
GI376310413	346	10936
GI376310413	55906	63101
GI376310409	6514	17213
GI376310409	41821	46710
GI376310409	46769	57244
GI376310409	61002	75925
GI376314917	11186	25307
GI376310407	40725	42183
GI376310404	3523	13763
GI376310403	34230	38062
GI376310403	40653	45041
GI376310401	2951	13637
GI376310401	18526	29202
GI376310401	34633	44406
GI376310397	1838	8928
GI376310397	14236	26306
GI376310397	31267	32992
GI376314915	26775	41881
GI376314915	53598	66618
GI376310370	9436	19797
GI376310359	231	2253
GI376310351	1253	3278
GI376310344	4153	12464
GI376310344	15584	21171
GI376310343	17415	30133
GI376310343	45444	52534
GI376310341	4591	16743
GI376310339	21461	32930
GI376314910	19422	28567
GI376310331	9424	16030
GI376310331	21015	25723
GI376310330	22775	27102
GI376310330	28631	33372
GI376310330	58295	60704
GI376310330	86644	93052
GI376310330	93054	103207
GI376310330	140287	146653
GI376310329	25807	31799
GI376310329	70575	81637
GI376310327	15023	22941
GI376310327	36901	42961
GI376310326	3946	12351
GI376310323	7629	10496
GI376310323	52310	57428
GI376310319	25569	31241
GI376310306	36324	50579
GI376310305	2937	5462
GI376310305	9019	21766
GI376310305	46121	53197
GI376310305	56524	66906
GI376310305	73713	85762
GI376310305	91399	94843
GI376310303	6220	19087
GI376310303	20181	22574
GI376310303	30062	41540
GI376310299	18509	31611
GI376310299	53668	64467
GI376310299	76244	79077
GI376310299	137718	151290
GI376310298	27723	35787
GI376310297	28266	32483
GI376314905	2712	14503
GI376314905	19318	25248
GI376314905	32514	43565
GI376314905	47492	57371
GI376314904	1595	5792
GI376310250	1802	8075
GI376310243	13375	19483
GI376310241	10	2800
GI376310240	25571	36210
GI376310238	14795	18746
GI376310231	1223	6305
GI376310230	11441	15995
GI376310229	14435	22606
GI376310227	15335	26289
GI376310225	3587	16170
GI376310225	21799	30961
GI376310224	16784	23281
GI376310224	23342	27724
GI376310221	25	13716
GI376310221	27841	36418
GI376310220	3542	13241
GI376314898	27178	31802
GI376310217	23071	27403
GI376314897	15978	26481
GI376310206	6480	8070
GI376310201	589	3404
GI376310197	15195	19520
GI376310197	34273	41013
GI376310197	70977	81855
GI376310193	7954	16066
GI376310184	2972	9742
GI376310182	9837	18525
GI376310182	28351	30619
GI376310181	6805	9241
GI376310181	10059	13338
GI376310178	4567	11461
GI376310176	7628	15440
GI376310176	27652	37522
GI376310174	6706	20326
GI376310174	29226	33582
GI376310172	3044	9934
GI376310172	17924	19277
GI376310172	26167	32627
GI376310172	62040	69001
GI376310171	2085	5244
GI376310161	6895	19869
GI376310154	3495	14959
GI376310153	13652	27593
GI376310151	3586	9586
GI376310150	545	2438
GI376314891	7006	16200
GI376310147	4	8461
GI376310143	12046	21966
GI376310142	15741	18587
GI376314890	6048	17503
GI376314890	20971	22373
GI376310136	7180	10897
GI376310136	18672	21196
GI376310136	31116	38527
GI376310136	49321	56497
GI376310136	62980	75874
GI376310134	6993	11871
GI376310134	12591	24372
GI376310126	3655	5179
GI376310126	10621	20662
GI376310123	11394	14296
GI376315365	2000	6749
GI376310116	5087	11286
GI376310116	15568	19361
GI376310111	1670	13726
GI376310107	12478	14847
GI376310106	82382	90726
GI376310096	3889	10392
GI376310096	20535	24135
GI376310093	6534	9326
GI376310093	12432	14729
GI376310091	36871	44604
GI376310091	49935	58044
GI376310081	37202	45305
GI376310080	37195	45582
GI376310080	45930	51517
GI376314884	1281	7649
GI376314884	23414	33298
GI376314884	35660	42000
GI376310077	3231	7814
GI376310075	19889	22429
GI376310075	23254	29650
GI376310075	30567	37551
GI376310075	37565	40847
GI376310072	12738	19452
GI376310069	11474	19376
GI376310069	42492	47138
GI376310069	49934	55995
GI376310066	22473	24308
GI376310066	25021	38534
GI376310066	44832	55162
GI376310066	69556	73209
GI376310055	922	6161
GI376310053	4641	10446
GI376314881	2785	4442
GI376314881	5948	7586
GI376310047	33848	36439
GI376314880	6102	21704
GI376314880	43485	57537
GI376310038	54428	60726
GI376310035	21344	23874
GI376310035	51289	58374
GI376314879	5741	10737
GI376314879	29741	31197
GI376310028	3762	12774
GI376310022	37076	47593
GI376310022	63701	68497
GI376310019	17654	22277
GI376310019	23458	30549
GI376310019	50530	53627
GI376310019	54198	58509
GI376310019	91625	104664
GI376315364	2548	10603
GI376310015	20747	28643
GI376310014	6537	10273
GI376310011	9591	20310
GI376310011	25128	37203
GI376310010	8577	13772
GI376310009	15200	18866
GI376309995	6438	14720
GI376309995	21262	27078
GI376309991	13724	18040
GI376309990	36648	45195
GI376309983	16790	30233
GI376309981	8509	22563
GI376314874	6247	9189
GI376309976	14611	29597
GI376309970	29995	38733
GI376309969	5982	17825
GI376309969	19084	28728
GI376309969	29509	44559
GI376314873	3404	11963
GI376309963	2338	3858
GI376309962	477	3516
GI376314872	15608	23840
GI376314872	30758	38218
GI376314872	38500	50094
GI376309958	11875	24945
GI376314871	4926	6810
GI376309946	13111	25209
GI376309946	62501	64103
GI376309945	5780	11292
GI376309932	17021	23351
GI376309930	12591	18104
GI376309930	28840	39281
GI376309930	51916	55056
GI376309929	10758	15112
GI376314869	31695	41785
GI376314869	45189	59668
GI376309921	557	15000
GI376309921	36443	41601
GI376309921	48572	52465
GI376314867	3063	6883
GI376309906	24613	31722
GI376309906	37043	38414
GI376309905	1087	3951
GI376309905	5482	12323
GI376309903	1359	8615
GI376309903	11197	17287
GI376309901	1814	10352
GI376309898	2591	6294
GI376309896	178	13063
GI376309890	24447	25917
GI376309888	15731	27252
GI376309888	32120	33591
GI376309887	5599	15986
GI376309884	25450	31896
GI376309883	14801	24253
GI376309875	3737	6321
GI376309873	8832	11264
GI376309873	12626	20844
GI376309869	2887	4163
GI376309869	10135	17071
GI376309868	2831	6980
GI376309868	12765	14100
GI376309866	808	6503
GI376309862	1072	8241
GI376309859	789	5604
GI376309856	8037	10379
GI376309855	5759	11971
GI376309851	1568	3709
GI376309851	7622	10031
GI376309842	17500	29745
GI376309841	22081	31956
GI376309840	27780	38653
GI376309840	47861	59066
GI376309839	6149	12700
GI376309837	184	9328
GI376309837	13025	17621
GI376309836	15628	26083
GI376309836	43854	54614
GI376309835	7769	15047
GI376309833	21904	25774
GI376309832	4836	8011
GI376309831	27677	37464
GI376309831	67830	77958
GI376309828	3721	18677
GI376309828	26601	38088
GI376309825	15423	25360
GI376309825	30927	33868
GI376309825	58663	67668
GI376309825	74412	78870
GI376314858	4116	8141
GI376314858	8406	14543
GI376309817	14668	18131
GI376309816	7738	11204
GI376309816	11223	19725
GI376309816	31467	43315
GI376309813	463	11392
GI376309813	12443	18449
GI376309813	18453	21376
GI376314857	1823	9538
GI376309807	6464	12294
GI376309806	4263	7319
GI376309806	33001	44812
GI376309806	45435	55551
GI376309803	12465	14878
GI376309803	36691	45133
GI376309803	45222	55683
GI376309799	15435	19855
GI376309798	3790	12847
GI376309798	28949	39291
GI376314855	4331	11483
GI376309785	18443	31209
GI376309777	8117	15732
GI376309777	22080	25566
GI376309768	2957	8791
GI376309767	543	3536
GI376309766	38285	42451
GI376309765	30463	33890
GI376309765	38423	49291
GI376309763	424	3417
GI376309751	9460	16611
GI376309751	20998	26585
GI376309750	1642	12138
GI376314851	6982	10433
GI376309747	14179	23168
GI376309745	10851	12457
GI376309728	18647	26237
GI376309721	6032	9528
GI376309721	11793	22668
GI376309716	10521	11941
GI376309715	33555	37128
GI376309708	4831	8306
GI376309708	40473	45514
GI376309708	51803	59930
GI376309708	62762	74599
GI376309707	1997	7653
GI376309702	1647	13463
GI376309702	33288	39700
GI376309690	3841	16610
GI376309687	5447	8224
GI376309665	3833	16602
GI376309665	36044	46910
GI376309663	30882	38006
GI376309662	7356	10133
GI376309653	214	6920
GI376309638	4947	17041
GI376309637	4750	13481
GI376309635	21095	28649
GI376309628	9007	16361
GI376309628	30414	42793
GI376309628	43636	48342
GI376309628	83967	96467
GI376309628	106472	111858
GI376309627	26981	40785
GI376309627	44994	50429
GI376309623	13675	17620
GI376309620	7692	11376
GI376314838	6273	13463
GI376309618	30055	41534
GI376309615	18462	25906
GI376309614	364	8493
GI376309613	3549	17876
GI376309607	44696	48493
GI376309606	85	4638
GI376309605	48666	57931
GI376309603	2033	13482
GI376309603	17423	26831
GI376309603	58020	71143
GI376309603	81342	93682
GI376309603	131142	138104
GI376309603	147466	152680
GI376309603	192047	200389
GI376309603	200856	211055
GI376309600	3449	7537
GI376309600	25976	32266
GI376309593	19	3426
GI376309592	122	5816
GI376309592	7468	11010
GI376309584	4453	6423
GI376309584	12472	17901
GI376309584	27639	34383
GI376309584	39897	42094
GI376309583	6363	11995
GI376309583	16865	19388
GI376309582	27198	32154
GI376309582	42947	55118
GI376309580	6520	13906
GI376309580	15351	28315
GI376309580	29596	31168
GI376309579	4431	18656
GI376309577	283	2038
GI376309575	965	2940
GI376309574	3452	7401
GI376309570	2621	6041
GI376309569	5237	18722
GI376309566	4265	5996
GI376309564	3950	7516
GI376309562	1296	9114
GI376309561	2423	10176
GI376309561	19605	28976
GI376309561	29407	32554
GI376309561	63135	73810
GI376309560	10235	22355
GI376309557	11926	23389
GI376309555	49046	53185
GI376309555	53187	63337
GI376309554	4305	5638
GI376309554	5940	16950
GI376309554	20519	32469
GI376309552	10138	19000
GI376309552	32923	35698
GI376309552	41650	44265
GI376309552	45293	50482
GI376309551	3510	8144
GI376309550	9319	22759
GI376309540	24699	29377
GI376309540	45781	49389
GI376309540	73875	80367
GI376309540	86825	88319
GI376309540	89436	98648
GI376309538	21229	25691
GI376309537	9596	15147
GI376309535	7182	8850
GI376309534	708	9249
GI376309532	12037	17073
GI376309531	15084	22648
GI376309526	4454	7061
GI376309522	18835	31746
GI376309521	13391	18883
GI376309521	42400	45193
GI376309519	2679	14091
GI376309515	19442	34126
GI376309515	37898	48312
GI376309515	48475	53513
GI376309515	53993	57563
GI376309513	1816	13002
GI376309513	13021	25414
GI376309512	5231	18173
GI376309512	31862	40929
GI376309512	43911	50483
GI376309512	69558	74106
GI376309512	83807	88931
GI376309512	93702	98935
GI376309476	25	5851
GI376309460	4208	9004
GI376309460	50826	55429
GI376309460	74663	88168
GI376314822	11622	14260
GI376309456	3125	16209
GI376309455	222	9581
GI376309454	1192	8834
GI376309444	8436	9996
GI376309444	15776	30709
GI376309444	50079	54654
GI376309444	56624	58587
GI376309443	385	5101
GI376309441	7188	20296
GI376309440	6228	19106
GI376309439	15281	26864
GI376314819	5291	12792
GI376309428	2399	12143
GI376309428	57571	59814
GI376309428	59960	67972
GI376309424	7339	11591
GI376309423	15732	29666
GI376309423	30258	35707
GI376309422	1230	9125
GI376309422	31814	42345
GI376309422	47398	54114
GI376309421	16528	27518
GI376309421	27721	32028
GI376309421	40820	52869
GI376309421	63932	69081
GI376309421	79178	84962
GI376315358	4343	12068
GI376309416	6816	11100
GI376309416	27688	30909
GI376309416	119220	124261
GI376309415	23933	29266
GI376309414	7332	19787
GI376309412	34842	44767
GI376309412	61643	76062
GI376309412	91293	105795
GI376314817	1641	14320
GI376314817	29139	34504
GI376309405	42069	45024
GI376309403	20564	33231
GI376314816	16127	25281
GI376309396	17553	30153
GI376309395	27284	30625
GI376309394	3632	5538
GI376309392	49178	59479
GI376309387	31279	35441
GI376309379	1408	10952
GI376309377	27257	36658
GI376309377	47907	55704
GI376309376	20636	23183
GI376309374	25803	33989
GI376309373	32749	34752
GI376309371	35556	37365
GI376309369	3236	5718
GI376309368	11280	18082
GI376309367	1481	13331
GI376309355	4260	11758
GI376309355	23345	25119
GI376309353	4	10918
GI376309353	17627	30101
GI376309352	11957	18203
GI376309351	14326	16179
GI376309350	2097	3731
GI376314811	2767	7641
GI376314811	13712	19896
GI376309344	6628	14670
GI376309344	64305	71312
GI376309335	12776	19454
GI376309334	11	1974
GI376309332	5882	10626
GI376309328	8988	10369
GI376309321	2836	4445
GI376315357	3827	5600
GI376309315	14540	26699
[truncated: 53,405 more rows]
