# Supplementary material for: Evolutionary history of bovine endogenous retroviruses in the Bovidae family
Source: BMC Evol Biol. 2013 Nov 20;13:256. doi: 10.1186/1471-2148-13-256 (PMC3879100; doi:10.1186/1471-2148-13-256)
Supplement: Additional file 3 — GI number and position of detected endogenous retroviruses in Bos grunniens in simple BED format. [file 1471-2148-13-256-S3.zip › 1416302071995140_add3.bed]

GI388238873	19526	21098
GI388237872	11464	23880
GI388237872	27848	42011
GI388237872	46897	49237
GI388237872	57907	65890
GI388237868	26264	36356
GI388237864	803	3910
GI388238772	27355	29639
GI388237849	4023	6322
GI388237847	8942	19377
GI388237847	27262	29744
GI388237840	9232	12968
GI388237831	700	2305
GI388237824	15930	22892
GI388237822	6908	17537
GI388237798	11800	12969
GI388238765	2883	10977
GI388237772	2585	9410
GI388237766	5906	12830
GI388238762	13825	16661
GI388238761	4750	15897
GI388237690	4661	6222
GI388238755	3549	10783
GI388238862	13160	20853
GI388237669	15538	20723
GI388237667	17536	22761
GI388237667	38154	42876
GI388237665	6205	17727
GI388238746	7983	14985
GI388237580	4204	8068
GI388237557	17404	18790
GI388238739	12254	14694
GI388238739	20982	31121
GI388238737	1326	3872
GI388237502	14722	25466
GI388237484	13766	15595
GI388237479	22146	24194
GI388238860	2612	9572
GI388237461	10044	15553
GI388237438	429	11384
GI388237436	1145	5451
GI388237428	13364	15070
GI388237411	2585	7807
GI388237410	12	2337
GI388237404	8649	13393
GI388237396	12761	24637
GI388237392	4823	7004
GI388237389	3430	17911
GI388238724	6061	8324
GI388238723	513	2569
GI388237361	748	14316
GI388237356	5938	14121
GI388237352	8526	10306
GI388237349	20449	23349
GI388237348	3222	7510
GI388237340	3210	9592
GI388237339	157	8454
GI388237338	2787	5930
GI388237337	12706	15141
GI388237334	6419	7744
GI388237331	2383	6620
GI388237330	746	7863
GI388237324	3569	17507
GI388237323	7268	11385
GI388237315	33270	37328
GI388237309	11087	21632
GI388237296	1407	5388
GI388237291	5378	20101
GI388237286	5131	7863
GI388237284	8859	13596
GI388237260	1901	5864
GI388237260	9421	14539
GI388237259	2814	7919
GI388237258	768	2631
GI388237256	6387	7804
GI388237256	13795	15541
GI388237252	35357	44176
GI388237248	11244	16556
GI388237237	843	12243
GI388237233	11399	12936
GI388237231	2802	10578
GI388237231	18836	22801
GI388237228	24793	28245
GI388237228	29144	43828
GI388237228	59515	61107
GI388237228	65315	67043
GI388237228	69619	70916
GI388237228	71129	73192
GI388238709	6065	9908
GI388237218	5227	19997
GI388237215	71	3224
GI388237214	576	2265
GI388237211	20398	22522
GI388237210	2058	7988
GI388237207	7805	9059
GI388237205	2119	3545
GI388237205	12265	14577
GI388237205	15889	17952
GI388237203	98749	107611
GI388237201	7430	12431
GI388237200	23481	28689
GI388237198	21	7181
GI388237195	619	14150
GI388237192	1330	3378
GI388237190	3735	7283
GI388237184	13827	20097
GI388237181	554	6409
GI388237180	2708	6273
GI388237177	1522	11161
GI388237176	797	4285
GI388237175	373	4387
GI388237170	14310	17274
GI388237169	14333	18405
GI388237167	23640	27465
GI388237167	30296	38581
GI388237165	5405	9710
GI388237160	19140	30126
GI388237158	5	5588
GI388237154	14089	17149
GI388237152	318	2892
GI388237150	4764	8864
GI388237150	12127	22073
GI388237149	7622	11902
GI388237124	7649	12519
GI388237122	2546	4845
GI388237120	1242	5559
GI388237117	6017	13836
GI388237117	17333	18847
GI388237107	163	15112
GI388237094	4636	17151
GI388237089	5720	7396
GI388237088	471	6838
GI388237087	10217	11820
GI388237085	6571	10844
GI388237075	15087	19338
GI388237073	10637	25612
GI388237071	18973	20696
GI388237067	9419	15584
GI388237067	18570	24893
GI388237067	27416	37141
GI388237064	13	7829
GI388237063	951	12172
GI388237052	24733	29520
GI388237047	8190	17644
GI388237047	20060	26400
GI388237045	11353	24240
GI388237044	30420	44911
GI388237036	3680	5013
GI388237036	22925	28211
GI388237036	43887	55421
GI388237029	1723	13666
GI388237029	26344	31315
GI388237026	14437	19885
GI388237017	23666	29272
GI388237014	464	4254
GI388237012	2747	13151
GI388238687	9086	13042
GI388237002	550	8176
GI388237002	20392	27584
GI388237000	12757	18962
GI388236998	5230	10024
GI388236997	923	9099
GI388238686	10900	26066
GI388238686	51100	62429
GI388236982	24402	25748
GI388236981	3462	5459
GI388236977	11623	20010
GI388238855	27912	41790
GI388236974	5000	8513
GI388236973	6027	9837
GI388236967	15976	22027
GI388238683	246	1701
GI388236958	326	9844
GI388236957	4758	10402
GI388238682	4150	5887
GI388236947	2724	14845
GI388236947	17410	21237
GI388236938	67	12761
GI388238680	142	5049
GI388236933	7876	18859
GI388236931	31532	36304
GI388238679	5	7035
GI388236915	23823	36734
GI388238678	23025	27544
GI388236913	14339	26885
GI388236909	13659	18071
GI388236909	21409	36236
GI388236908	7362	9601
GI388236908	9828	13550
GI388236905	2076	9376
GI388236901	8	5539
GI388236901	7680	17575
GI388236890	4671	7891
GI388236890	8821	17752
GI388236882	9249	22314
GI388236877	7737	13049
GI388236874	11130	12651
GI388236870	9387	15756
GI388236868	28	3046
GI388236863	11731	17007
GI388236859	2645	11314
GI388236850	4969	15210
GI388238671	7632	21976
GI388236843	16767	25710
GI388236843	41529	44555
GI388236839	8678	12644
GI388236837	9341	16289
GI388238670	5	11792
GI388238670	29720	44075
GI388236829	2427	5427
GI388236822	28037	31457
GI388238668	14800	18358
GI388236808	1668	8601
GI388236808	14119	24778
GI388236807	236	3835
GI388238667	18590	24437
GI388236803	4316	7785
GI388236800	17677	29733
GI388236789	2278	7998
GI388236789	21413	34563
GI388236786	15514	16753
GI388238665	15966	17682
GI388236784	145	4902
GI388236783	1375	5271
GI388236778	9430	17304
GI388236778	28123	42855
GI388236773	7288	10918
GI388236765	9788	11956
GI388236762	14841	17084
GI388236758	729	4425
GI388236752	384	3336
GI388236751	17	7820
GI388236750	3077	4869
GI388238661	737	12006
GI388236740	4588	6664
GI388236720	47	10347
GI388236716	18124	21176
GI388238658	1912	9214
GI388236714	493	7582
GI388236708	4185	12949
GI388236707	10823	18310
GI388238657	9186	18735
GI388238657	28698	38102
GI388236703	687	6519
GI388236703	7369	10967
GI388236702	8366	12501
GI388236701	4	11791
GI388238656	24733	28568
GI388236691	3695	9191
GI388236688	1378	3472
GI388236686	5605	8006
GI388236685	7081	17830
GI388236669	3151	16847
GI388236665	12447	23839
GI388236663	31857	33378
GI388236662	1275	10383
GI388236656	11247	12809
GI388236638	1141	10373
GI388236638	16444	25162
GI388236638	31893	35126
GI388236636	4650	16061
GI388238650	26424	33986
GI388236606	312	5145
GI388236598	6636	9231
GI388236584	7524	16817
GI388236580	10974	18391
GI388236576	1378	9364
GI388236571	3954	11070
GI388236571	17057	29199
GI388236568	8449	22228
GI388236559	1978	7194
GI388236559	27556	30725
GI388236559	35974	37552
GI388236548	444	6511
GI388236538	7844	11211
GI388236521	6468	18667
GI388236516	2870	17508
GI388236511	6208	13010
GI388236510	5111	7898
GI388236510	13450	27194
GI388236496	1626	9237
GI388238636	159	2736
GI388236482	6984	10664
GI388236478	13529	15161
GI388236477	458	2307
GI388236476	1617	4994
GI388236469	7523	13232
GI388238633	358	9715
GI388236452	1833	7497
GI388236451	12607	20430
GI388236444	11272	15843
GI388236437	5	11296
GI388236436	1035	7312
GI388236436	8198	17133
GI388236432	879	10358
GI388236425	10585	12014
GI388236425	17744	31593
GI388236423	9920	14122
GI388236422	17312	29298
GI388236422	41055	49819
GI388238628	6890	15400
GI388236414	14	7659
GI388236414	8689	16446
GI388236413	31125	37622
GI388236412	3287	8241
GI388236404	15293	22043
GI388236403	6	3557
GI388236400	6	13302
GI388236396	6640	10642
GI388236393	5825	11966
GI388236389	1201	4963
GI388236384	4069	17490
GI388236384	23428	33290
GI388236373	20365	27277
GI388236370	10890	16375
GI388236369	1384	8492
GI388236368	15542	22146
GI388236366	3841	9231
GI388236362	15173	18323
GI388236352	2821	17178
GI388238621	12797	27735
GI388236342	9785	17273
GI388236341	21857	33042
GI388236340	4669	14546
GI388236338	17927	21298
GI388236332	34501	41753
GI388236325	2043	3278
GI388236325	21247	24531
GI388236323	5586	8393
GI388236319	3082	4989
GI388236307	9305	11615
GI388238617	3189	7443
GI388238616	119	3515
GI388238616	11174	20109
GI388236272	3434	4671
GI388236217	409	10476
GI388236216	4135	7092
GI388236206	52	1798
GI388236199	8967	17519
GI388236197	13807	15247
GI388236197	18283	19797
GI388236190	17538	19511
GI388236187	3832	16937
GI388236185	5511	7317
GI388236185	7568	10117
GI388236184	8803	11091
GI388236175	3311	17965
GI388236173	16019	21792
GI388236168	4158	6856
GI388238603	6829	10805
GI388236162	3157	4659
GI388236161	5190	18617
GI388236159	6165	10948
GI388238602	6952	11766
GI388238602	27791	29176
GI388236152	2012	7566
GI388236152	27404	40298
GI388236152	46859	50277
GI388236150	54	2904
GI388236150	34579	44896
GI388236147	3535	9874
GI388236147	11336	21669
GI388236146	3487	6445
GI388236146	18010	28091
GI388236143	20756	33271
GI388236137	6792	12452
GI388236135	6799	8800
GI388236135	22456	28517
GI388238600	15	5531
GI388236128	12041	19973
GI388236125	1420	2794
GI388238597	465	2422
GI388238597	9193	22707
GI388238597	32100	36655
GI388236094	9808	12796
GI388236093	6268	7886
GI388238595	8150	11767
GI388236080	5	1383
GI388236075	3687	6374
GI388238594	34440	40999
GI388236073	12	7166
GI388236073	34677	40864
GI388236066	32272	33988
GI388236056	3520	6935
GI388238592	9969	11421
GI388238592	14436	18919
GI388236052	13882	17160
GI388236043	130	12708
GI388236039	18901	23917
GI388236030	4655	7456
GI388236028	7418	14663
GI388236026	20206	24558
GI388236025	15039	24707
GI388236024	88	2894
GI388236024	17245	28112
GI388236022	2386	10820
GI388236019	5296	11301
GI388236018	561	12431
GI388236014	8571	21783
GI388236011	15093	28835
GI388236008	21284	26041
GI388236002	11993	22213
GI388236002	68664	72276
GI388236002	91709	93278
GI388235999	16436	26076
GI388235999	29870	36516
GI388238586	36249	39418
GI388235990	84	1390
GI388235984	2372	3747
GI388238845	16777	27567
GI388235948	1909	5382
GI388238581	3740	6617
GI388238580	11150	26210
GI388238579	14971	22312
GI388238579	65023	73339
GI388235879	519	5654
GI388238574	8813	16556
GI388235874	15561	22576
GI388235867	29590	34730
GI388235863	3032	7078
GI388235862	8826	18353
GI388235860	14056	20254
GI388235852	10255	11773
GI388235847	2815	7642
GI388235847	24184	30249
GI388235846	180	12035
GI388235842	4	1403
GI388235840	3284	9201
GI388235828	10096	14928
GI388235813	6543	9206
GI388235805	2080	12360
GI388235804	10	9546
GI388235803	33327	44709
GI388235803	69537	73145
GI388235798	1870	12725
GI388235791	836	2907
GI388235786	8706	12316
GI388235773	4652	13595
GI388235772	21771	25771
GI388235770	16409	17666
GI388235768	23594	27641
GI388235757	12896	21041
GI388235748	7380	8735
GI388235736	5990	10683
GI388235732	6	3154
GI388235732	11492	17691
GI388235731	15153	17908
GI388235725	13669	20758
GI388235720	2362	5507
GI388235719	2088	10638
GI388235717	68967	78829
GI388235717	123666	127654
GI388235717	134117	146245
GI388235717	149958	152095
GI388235714	5311	9992
GI388235709	6815	15466
GI388235702	3511	9436
GI388235702	14719	20879
GI388235698	9467	15018
GI388235697	3410	15317
GI388235697	24905	29417
GI388238556	19060	21479
GI388235690	5022	13855
GI388235686	105	4578
GI388235674	3741	8701
GI388235672	2608	10162
GI388235671	3655	18894
GI388235669	12031	26727
GI388235663	12205	17006
GI388235656	9584	14606
GI388235653	28819	42599
GI388235651	13099	18202
GI388235646	12871	18766
GI388235640	6518	11791
GI388235640	12086	13568
GI388235640	13571	24042
GI388235640	42102	48068
GI388235636	1667	4929
GI388235631	29	7174
GI388235625	7841	17995
GI388235625	34755	41799
GI388235624	297	11478
GI388235608	21862	29768
GI388235602	13804	25129
GI388235602	26148	35715
GI388235601	4974	9740
GI388235589	11175	23362
GI388235587	315	1923
GI388235585	14670	18023
GI388235582	4502	18681
GI388235578	658	8258
GI388235575	16999	31237
GI388235574	284	12730
GI388235566	22216	33799
GI388235563	4213	11336
GI388238542	5488	20030
GI388235552	2830	15106
GI388235552	38442	53452
GI388235536	5483	20837
GI388235528	14925	22650
GI388235527	2804	18143
GI388235525	6106	10999
GI388238539	3998	13288
GI388235522	3937	5935
GI388235520	10949	21037
GI388235513	664	12258
GI388235506	4113	9779
GI388235504	9	7190
GI388235496	3559	4991
GI388235489	10594	12124
GI388235489	26966	30433
GI388235481	15306	22577
GI388235480	8152	12046
GI388235478	60875	71094
GI388235471	5856	18696
GI388235469	11083	24466
GI388235466	974	7916
GI388235464	9722	17662
GI388235454	1522	12959
GI388235453	17317	20401
GI388235449	187	8347
GI388235449	10092	13005
GI388235444	622	7560
GI388235440	24023	27046
GI388235439	37131	45618
GI388235435	11841	20637
GI388235433	58092	61570
GI388235431	9038	11982
GI388235425	13341	27801
GI388235420	6125	16667
GI388235420	35288	37179
GI388235418	4255	11148
GI388235412	7	5302
GI388235405	38	4642
GI388235391	1684	15313
GI388235389	1695	4360
GI388235387	4086	9268
GI388235387	17691	24229
GI388235380	5167	7524
GI388235371	13654	14918
GI388235370	10681	23834
GI388235353	15223	20802
GI388235352	2578	14690
GI388235351	3012	8505
GI388235350	37536	39122
GI388235349	6753	8627
GI388235349	20889	22979
GI388235349	47898	49221
GI388235349	54754	64494
GI388235348	3378	18242
GI388235348	25340	29013
GI388235347	9720	21212
GI388235344	6379	10389
GI388235336	4342	7141
GI388235336	29986	34348
GI388235335	1459	5047
GI388238520	13958	23282
GI388235334	525	4795
GI388235328	11530	24600
GI388235328	35753	42379
GI388235321	25712	27040
GI388235321	28356	34705
GI388235317	9155	15749
GI388235314	6663	13125
GI388235308	2010	16707
GI388235305	11169	13017
GI388235305	37846	46514
GI388235301	11488	15595
GI388235299	15400	26406
GI388235298	4	7771
GI388235295	15122	23447
GI388235287	2185	13215
GI388235286	15861	23310
GI388235272	27692	41731
GI388235268	2370	11830
GI388235266	470	15001
GI388235264	536	8468
GI388235262	2565	15430
GI388235261	109	2121
GI388235261	3267	17984
GI388235258	109	11338
GI388235250	6	2082
GI388235248	4317	8476
GI388235246	12987	15220
GI388235245	2194	13272
GI388235244	7587	13127
GI388235242	3391	7317
GI388235232	9	14829
GI388235231	4666	16973
GI388235225	3716	5598
GI388235210	9532	15933
GI388235207	3368	10017
GI388235199	21473	23298
GI388235195	4	13933
GI388238506	1620	3345
GI388235190	9328	24383
GI388235189	20453	27773
GI388235183	6074	7291
GI388235178	1364	4524
GI388235177	10941	21332
GI388235177	29479	36871
GI388235166	31460	38217
GI388235150	16065	25507
GI388235141	9339	13939
GI388235140	19837	22189
GI388235131	273	6661
GI388235130	20207	24233
GI388235128	10695	22512
GI388235128	26228	32330
GI388238499	829	11948
GI388238499	21221	32304
GI388238499	39859	41550
GI388238499	47287	51483
GI388235122	21064	23774
GI388235117	3261	9158
GI388235116	10029	21115
GI388235116	22026	23890
GI388235115	2953	13422
GI388235107	4617	15550
GI388235107	23259	36805
GI388235106	5534	17374
GI388238497	9358	20404
GI388235099	13434	23289
GI388235097	1622	6301
GI388235097	13931	20691
GI388235096	6944	17549
GI388238496	7808	18770
GI388235088	17021	29222
GI388238494	7066	12693
GI388235074	569	5322
GI388235067	16671	24997
GI388235066	25392	29086
GI388235062	7142	15152
GI388235052	2858	4237
GI388235049	4219	5591
GI388235046	6159	10590
GI388235044	24400	27066
GI388235029	13300	22380
GI388235027	10581	23819
GI388238489	8538	14524
GI388235020	4342	12246
GI388235016	6611	13413
GI388235016	20133	30463
GI388235013	2843	13249
GI388235008	67767	72850
GI388235006	7	5399
GI388235006	10019	13953
GI388235006	35117	42487
GI388235006	69545	77264
GI388235005	12	14946
GI388235005	21573	33829
GI388234993	29367	36471
GI388234990	31829	41051
GI388234981	4201	11291
GI388234976	17	2088
GI388234975	2498	4679
GI388234975	57414	59007
GI388234971	3613	9958
GI388234966	9311	13961
GI388234966	17904	23274
GI388234965	710	3443
GI388234935	9922	17816
GI388238480	7	9940
GI388234931	324	3434
GI388234928	10906	19653
GI388234921	9682	18123
GI388234921	30766	38862
GI388234912	1260	7343
GI388238477	3439	4701
GI388234904	6005	7963
GI388234903	15989	27961
GI388234901	5767	12562
GI388234899	11039	19803
GI388238476	10	3597
GI388234889	31483	44558
GI388234889	56425	58467
GI388234887	5248	9899
GI388234872	3915	13465
GI388234871	38	3968
GI388234871	10832	22057
GI388238473	31749	34733
GI388234858	7	1809
GI388234857	21970	25166
GI388234841	9452	10619
GI388234841	41291	43758
GI388234841	44002	53644
GI388234840	15115	19073
GI388234836	8030	18846
GI388238470	27745	30714
GI388234833	10474	13794
GI388234832	27255	39310
GI388234827	3674	6022
GI388238469	20690	24925
GI388234824	5420	6779
GI388234810	3082	4546
GI388234804	63	10776
GI388234803	6282	8027
GI388234798	4217	11115
GI388234791	5071	6495
GI388238465	3397	10165
GI388234776	1567	13488
GI388234776	22374	31406
GI388234772	28	11444
GI388234746	2351	5264
GI388234745	4030	18662
GI388234734	495	1741
GI388234726	8693	16100
GI388238459	2335	10008
GI388234721	8	6608
GI388234717	1002	9423
GI388234717	15269	21536
GI388234712	8653	10617
GI388234711	7158	15201
GI388234710	8	3094
GI388234689	867	3991
GI388238455	4599	13470
GI388234680	6333	7966
GI388234678	9813	11092
GI388234678	12200	14702
GI388234676	2428	6395
GI388234672	5798	7608
GI388234669	23828	35408
GI388238453	4223	5691
GI388234663	12537	14078
GI388234658	305	11791
GI388234657	10648	16992
GI388234655	7535	9601
GI388234655	28385	33638
GI388234649	26684	32616
GI388234646	40	3547
GI388238451	14473	17394
GI388234641	1801	13872
GI388234639	10834	12197
GI388234635	14854	24562
GI388234633	4	4070
GI388238449	22568	36209
GI388234619	3069	8066
GI388234618	11390	20635
GI388234612	728	10929
GI388234602	3943	9155
GI388234601	8564	10608
GI388234600	9	9044
GI388234596	12518	22301
GI388234593	34750	39915
GI388234592	5	9558
GI388234586	10021	12087
GI388234586	17734	20066
GI388234580	1551	7659
GI388234577	4055	5812
GI388238444	3464	16894
GI388238444	28625	41138
GI388234574	4831	6878
GI388234565	14376	20682
GI388234564	11082	13852
GI388234564	19314	21582
GI388234564	21975	27848
GI388234552	127	3574
GI388234548	11018	14607
GI388234537	16886	29669
GI388234535	5031	7945
GI388234535	19099	20701
GI388234534	5011	9152
GI388234528	10033	11921
GI388234520	674	3265
GI388234518	7	10436
GI388234514	9519	11307
GI388234511	22325	34047
GI388234495	9796	13770
GI388234494	642	5259
GI388234494	11564	19193
GI388234487	5039	7461
GI388234483	21224	24332
GI388234476	1356	3556
GI388234455	3930	7830
GI388234450	17705	24558
GI388234447	1458	14378
GI388234438	15034	22640
GI388234436	2003	4045
GI388234435	16981	21264
GI388238430	1134	4287
GI388234428	407	10417
GI388234428	52079	55450
GI388234427	6045	8119
GI388234426	25828	38679
GI388234425	18579	23599
GI388234416	4783	7694
GI388234413	9	7349
GI388234410	9376	17664
GI388234406	53101	55787
GI388234404	7057	14731
GI388234403	8	14659
GI388234392	24284	28301
GI388234392	34920	41076
GI388234390	468	3447
GI388234389	12629	17131
GI388234384	312	4306
GI388234381	12614	14076
GI388234380	21581	28857
GI388238424	6193	10240
GI388234371	20544	25971
GI388234369	11309	17510
GI388234366	7836	13951
GI388234360	5134	11264
GI388234359	4453	14773
GI388234356	199	7580
GI388234355	2932	12404
GI388234351	1445	2908
GI388234349	10163	20450
GI388234344	11296	20063
GI388234342	10676	20680
GI388234341	3025	7141
GI388238419	4978	9781
GI388234322	2986	11212
GI388234318	15031	16729
GI388234318	19486	25590
GI388234305	12041	26628
GI388234301	8228	12934
GI388234299	15328	18557
GI388234294	5960	14545
GI388234275	7	2510
GI388234266	3717	7298
GI388234256	2843	7050
GI388234256	9440	12096
GI388238412	4560	11116
GI388234250	4	7592
GI388234249	3048	13370
GI388234244	668	14570
GI388234240	21894	29534
GI388234236	26880	32403
GI388234235	20357	23514
GI388234233	1912	6791
GI388234231	9094	22782
GI388234231	25440	32898
GI388234229	2871	9041
GI388234226	3199	5000
GI388234224	14377	23662
GI388234209	7114	15668
GI388234206	10780	25877
GI388234206	27298	34389
GI388234206	37840	44802
GI388234190	7	2709
GI388234175	29356	37581
GI388234171	1949	10618
GI388234146	25166	28313
GI388234143	15724	29034
GI388234142	56506	63090
GI388234140	12877	20627
GI388234137	26293	29198
GI388238399	5361	11163
GI388234122	61099	63666
GI388234118	5600	18067
GI388234115	3053	14590
GI388234113	9963	20527
GI388234111	10855	13001
GI388234109	3909	18801
GI388234104	6388	11350
GI388234096	8067	9778
GI388234089	96	13636
GI388234081	3474	6065
GI388234069	42741	54858
GI388234069	57002	58938
GI388234060	4807	6332
GI388234055	42570	49526
GI388234053	1030	5947
GI388234051	55910	61109
GI388238391	7270	19279
GI388234041	4628	17731
GI388234033	4576	5848
GI388234033	9394	17199
GI388234028	5	1948
GI388234026	7637	9883
GI388234025	10283	23841
GI388234012	9143	21280
GI388233987	12345	20486
GI388233967	17838	22521
GI388233965	3465	17810
GI388233959	26297	30531
GI388238380	19	2358
GI388233918	6987	20364
GI388233915	10223	16264
GI388233910	1790	3703
GI388233910	5046	13325
GI388233910	29745	32261
GI388233907	3801	6041
GI388233905	6808	11014
GI388233904	4561	6624
GI388238377	2572	16772
GI388233900	1483	3765
GI388233893	8441	15620
GI388233892	14833	29925
GI388233887	8192	17232
GI388238375	1272	3260
GI388233882	1231	8576
GI388233879	27037	38642
GI388233877	10339	23537
GI388233871	7762	14230
GI388233869	36540	39516
GI388233868	396	8581
GI388233864	30356	32879
GI388233855	12851	25261
GI388233852	2630	14518
GI388233852	24135	27406
GI388233849	13079	21349
GI388233847	3057	15937
GI388238371	29	9633
GI388238371	10255	16282
GI388233840	168	13502
GI388233837	2315	9321
GI388233831	6	4886
GI388233827	8614	11636
GI388233826	5347	7936
GI388233823	27237	39927
GI388233820	10277	12202
GI388233820	13280	18859
GI388233819	3659	12268
GI388233818	6	14765
GI388233818	21059	26802
GI388233814	1619	14433
GI388233809	3552	8917
GI388233808	22736	36941
GI388238367	266	10474
GI388238366	5779	14337
GI388238364	4	2779
GI388238362	212	4757
GI388238357	913	5780
GI388238354	18827	22322
GI388238353	5715	13563
GI388238350	4249	5783
GI388233616	2298	6837
GI388233606	2635	4545
GI388233601	7321	11038
GI388238346	3585	14090
GI388233586	11670	25095
GI388233584	10352	11864
GI388233582	8402	15730
GI388233573	1978	6826
GI388233556	16346	17996
GI388233552	6681	8019
GI388233538	1230	9191
GI388238340	1233	2876
GI388233519	33078	39374
GI388233488	6673	15580
GI388233458	10	1473
GI388233443	4127	13077
GI388233438	4471	6963
GI388233429	8054	10815
GI388233416	5454	9752
GI388233413	21240	31367
GI388233413	47324	51503
GI388233404	6108	14931
GI388238327	12197	16223
GI388238327	42147	47577
GI388233402	51024	55355
GI388233401	1638	10203
GI388233400	5463	12847
GI388233399	6129	7594
GI388233399	15622	26346
GI388233399	28089	31249
GI388233396	1870	16970
GI388233395	11722	19344
GI388233395	24088	25512
GI388238326	3629	13062
GI388233389	34524	46448
GI388233385	3009	16991
GI388233385	33600	43611
GI388233381	10918	14231
GI388233377	20382	35408
GI388233377	40923	55038
GI388238324	37638	48030
GI388233369	9467	11793
GI388233368	6539	19445
GI388233365	14244	21598
GI388233361	16767	18182
GI388233358	3074	10057
GI388233357	37223	38990
GI388233355	11396	13027
GI388233348	107	2309
GI388233348	8480	15642
GI388233343	41556	49432
GI388233339	440	12674
GI388233337	25289	30186
GI388233336	14233	29160
GI388233331	4935	10567
GI388233327	16730	20352
GI388233323	968	6462
GI388233318	32026	38600
GI388233312	7827	9526
GI388233309	11615	18914
GI388233309	39200	48863
GI388233309	55113	64883
GI388233306	270	3048
GI388233306	6936	9430
GI388233306	11730	26114
GI388233305	2334	5424
GI388233305	14165	17234
GI388233303	36726	42276
GI388233303	50563	53098
GI388233299	13	13083
GI388233292	46794	58308
GI388233290	7992	10333
GI388233290	13116	14780
GI388233288	3829	5450
GI388233286	14	6906
GI388238315	17612	20098
GI388233280	206	11512
GI388233277	39489	48583
GI388233277	61822	69445
GI388233273	488	7475
GI388233271	10131	12476
GI388233268	43445	45614
GI388233265	5377	13300
GI388238313	5301	9369
GI388233259	4728	11741
GI388233250	7344	11795
GI388233250	14449	26563
GI388233249	13847	17244
GI388233249	25158	35528
GI388233249	46977	59500
GI388233249	81721	84007
GI388233249	84008	89973
GI388233249	97233	107031
GI388233249	108956	119567
GI388233248	8339	22769
GI388233246	3551	11753
GI388233232	1190	6344
GI388233228	254	11789
GI388233217	9	9128
GI388233216	14705	27105
GI388233205	10260	18646
GI388233199	18	7553
GI388233197	3725	9410
GI388233197	17950	27167
GI388233197	28899	32631
GI388233186	12963	17077
GI388233184	7448	9747
GI388233181	29534	32221
GI388233179	10175	13384
GI388233178	1770	7011
GI388233176	21937	31240
GI388233172	4	7417
GI388233166	103249	108441
GI388233164	3096	7424
GI388233164	36541	46562
GI388233164	46596	52982
GI388233161	37108	49490
GI388233153	15473	18696
GI388233151	5462	12229
GI388233146	8139	21290
GI388233138	1396	4248
GI388233131	8277	11259
GI388233131	17205	21949
GI388233131	38862	41607
GI388233128	6448	11423
GI388233115	409	2094
GI388233101	10083	18489
GI388233096	34625	36054
GI388233088	4547	16693
GI388233087	7913	9997
GI388233078	15634	23183
GI388233072	9	2067
GI388233072	8575	15657
GI388233071	23657	27282
GI388233071	29985	37282
GI388233063	17133	25622
GI388238293	23872	35751
GI388233061	4427	19462
GI388233058	18990	20928
GI388233058	28054	38155
GI388233057	751	5893
GI388233055	8363	21412
GI388238292	2017	6194
GI388233049	1496	12794
GI388233023	3826	5898
GI388233017	32511	46003
GI388233015	13767	22895
GI388233010	4586	11736
GI388233008	27748	31204
GI388233007	24	5284
GI388233005	14942	22748
GI388233005	36851	50293
GI388233004	8	11041
GI388232998	4	5331
GI388232998	10795	20563
GI388232991	11167	18120
GI388232989	1291	13861
GI388232988	5766	8928
GI388232985	29071	33030
GI388232982	12849	14942
GI388232980	9659	17443
GI388232980	31809	33394
GI388232980	43393	45826
GI388232978	12392	13730
GI388232977	15948	19689
GI388232970	3918	10847
GI388232966	10546	14452
GI388232964	132	1707
GI388232961	800	9649
GI388232952	5432	12312
GI388232950	476	14168
GI388232937	50	4374
GI388232935	11617	26362
GI388232933	2584	9718
GI388232926	6432	8523
GI388232926	16237	18430
GI388232916	6144	12396
GI388232912	3620	8291
GI388232909	2068	12409
GI388232908	2977	10851
GI388232905	15022	19162
GI388232903	5874	8973
GI388238277	447	15106
GI388232894	3417	8792
GI388232892	24068	29884
GI388232888	13139	15036
GI388232885	1545	3424
GI388232884	28248	36082
GI388232875	7904	10336
GI388238814	7396	18335
GI388232864	3454	10334
GI388232862	6476	9946
GI388232859	2816	12300
GI388232844	1139	11897
GI388232844	15184	20082
GI388232836	9352	12162
GI388232829	4	3598
GI388238269	4089	10301
GI388232818	2811	9687
GI388232814	3475	10096
GI388232795	7026	10658
GI388232789	2518	14365
GI388232775	4	3826
GI388232763	10287	23706
GI388232745	114	11397
GI388232743	1117	4581
GI388232738	14852	17825
GI388232734	11129	16703
GI388232733	12731	26770
GI388232727	7	7693
GI388232725	87	4816
GI388232720	7461	13523
GI388232719	8634	12122
GI388232716	5136	11545
GI388232714	26581	28117
GI388232713	1048	2471
GI388232712	18266	30780
GI388232709	6106	11480
GI388232701	6100	20949
GI388232700	12652	16795
GI388232698	5	6866
GI388232697	26230	30748
GI388232694	38118	49757
GI388232693	12596	24519
GI388232693	27804	33279
GI388232692	12226	13901
GI388232691	14951	27816
GI388232684	3855	17350
GI388232682	2905	6579
GI388238812	4158	8362
GI388232671	59221	62357
GI388232667	3638	6354
GI388232665	2806	9795
GI388232665	10540	22745
GI388232640	699	5619
GI388232638	7251	8581
GI388232638	34679	37811
GI388238250	47	12385
GI388232630	6234	20205
GI388232629	20999	28490
GI388232627	55842	59818
GI388232625	31474	33565
GI388232613	43025	47727
GI388232612	20640	22339
GI388232611	20049	29836
GI388232611	34603	43521
GI388232601	432	14846
GI388232596	3668	9605
GI388232596	15838	20587
GI388232596	27742	33183
GI388232593	24991	26821
GI388232586	11764	13570
GI388232578	2236	5385
GI388232569	10592	19460
GI388232568	1348	4030
GI388232567	14856	26925
GI388232559	21106	29303
GI388232554	649	4683
GI388232553	9496	17288
GI388232549	6673	18820
GI388232546	30599	43834
GI388232543	38734	45209
GI388232540	17247	27562
GI388232539	62936	72480
GI388232536	11	4636
GI388232533	20690	22439
GI388232531	14504	18368
GI388232528	10239	14114
GI388232524	6063	11140
GI388232524	42653	44898
GI388232524	94921	102571
GI388232519	6142	17806
GI388232518	617	9205
GI388232518	12456	15470
GI388232518	16761	28698
GI388232517	1117	4490
GI388238238	18136	20933
GI388232507	33437	36467
GI388232506	247	2459
GI388232500	1666	16567
GI388232499	5	9542
GI388232491	7038	11408
GI388232490	675	5780
GI388232488	2997	4520
GI388232485	8215	13075
GI388232483	958	7100
GI388232476	832	10405
GI388232475	5554	15209
GI388232468	3546	9050
GI388232467	2908	7712
GI388232461	16882	25620
GI388232460	10252	13095
GI388232456	8	4094
GI388232455	6855	15881
GI388232451	758	5425
GI388232447	1969	15461
GI388232446	5618	10873
GI388232439	5514	14876
GI388232436	2232	7557
GI388238230	2910	5072
GI388232419	11300	15214
GI388232417	9659	16504
GI388232417	19863	21333
GI388232403	14230	17293
GI388238227	14857	20822
GI388238227	23476	27364
GI388238227	54054	68577
GI388232398	2160	11771
GI388232394	17082	21066
GI388232392	5246	14796
GI388232388	2746	5660
GI388232385	10026	17139
GI388232378	5736	16697
GI388232378	18311	25906
GI388232377	3783	8411
GI388232374	245	3282
GI388232361	11	2929
GI388232361	8197	17414
GI388232361	22663	31112
GI388232358	120	10661
GI388232356	2329	6254
GI388232353	16	9991
GI388232352	7120	10261
GI388238221	13116	15776
GI388232341	164	3789
GI388232341	5107	7502
GI388232341	9875	12827
GI388232338	2495	3858
GI388232337	8	1852
GI388232337	4966	6255
GI388232335	13829	20011
GI388232334	1749	6552
GI388232329	8	1600
GI388232305	5201	8687
GI388232296	3621	5806
GI388232288	1146	9617
GI388232288	14739	18276
GI388232279	10553	21310
GI388238808	7111	9308
GI388232264	2405	8161
GI388232253	25981	31942
GI388238212	17870	21575
GI388232252	6713	21104
GI388232252	47275	49256
GI388232243	1162	2747
GI388232240	16589	17714
GI388238210	353	7438
GI388232217	7019	9003
GI388232209	48732	50335
GI388232205	12682	17761
GI388232199	6428	10556
GI388232199	72221	81140
GI388232198	3581	9593
GI388232193	283	2087
GI388232192	1771	2933
GI388232186	16164	17563
GI388232182	3979	5126
GI388238807	8624	11525
GI388238204	6441	7911
GI388232164	4303	5805
GI388232160	10370	12102
GI388232155	4980	10716
GI388232149	5784	8361
GI388232147	2191	7095
GI388232147	26971	40727
GI388232142	12317	21939
GI388232133	17960	24178
GI388232124	11	3074
GI388232113	4193	5911
GI388232113	19376	25117
GI388232108	1182	8530
GI388238197	724	10184
GI388238197	22177	32216
GI388238197	40605	52479
GI388232096	29207	31138
GI388232096	34183	40864
GI388232093	3301	16904
GI388232092	6253	11764
GI388232091	1352	4625
GI388232084	12304	14880
GI388232082	17454	32526
GI388232070	9345	14329
GI388232058	16878	21054
GI388232053	21837	34914
GI388232015	3412	5123
GI388232014	7517	9373
GI388231991	16371	25091
GI388231986	9127	11380
GI388231985	7	9658
GI388238185	2985	6115
GI388231978	7056	9324
GI388238184	6608	16818
GI388231936	4	10709
GI388231933	4824	15967
GI388231927	4822	12512
GI388231923	1112	13268
GI388238177	318	5803
GI388231898	266	4643
GI388231894	5112	10671
GI388231884	5689	13055
GI388231879	16048	17656
GI388231874	12885	27446
GI388231870	7980	21744
GI388231862	15853	24466
GI388231857	889	8605
GI388231857	16540	28582
GI388231856	826	5469
GI388238172	3910	11835
GI388231847	41732	48129
GI388231844	1085	7187
GI388231844	12751	14345
GI388231838	228	1940
GI388231833	19009	21330
GI388231828	4672	9557
GI388231825	11367	19377
GI388231820	10880	13639
GI388231818	2314	7863
GI388231801	108	3349
GI388231800	3054	7103
GI388231799	5871	11907
GI388238166	4371	11060
GI388231784	837	10039
GI388231783	11150	20276
GI388231778	5903	10313
GI388231773	2045	15861
GI388231767	13513	18260
GI388231767	41568	50801
GI388231766	13572	18098
GI388231756	604	11922
GI388231755	22529	24229
GI388231755	42275	53687
GI388231752	4758	8023
GI388231749	815	3091
GI388231732	14285	16045
GI388231731	8295	9568
GI388231728	14349	17738
GI388231725	9181	11148
GI388231724	344	11551
GI388231723	1402	3401
GI388231723	19971	27144
GI388231719	265	10420
GI388231717	7644	18738
GI388231707	4497	16347
GI388231699	7228	18218
GI388231693	154	10156
GI388231689	4921	6494
GI388231680	3335	16504
GI388231673	6481	20001
GI388231665	6424	13641
GI388231661	3911	13920
GI388231660	7587	12070
GI388231660	42918	48079
GI388231658	7072	9411
GI388231656	5970	15421
GI388238152	17279	21896
GI388231651	9090	16631
GI388231643	14710	21925
GI388238151	4476	11542
GI388231637	2161	7962
GI388231637	8981	23453
GI388231633	3802	12928
GI388231632	3351	5310
GI388231631	2791	4884
GI388231623	8733	17756
GI388231621	5822	8880
GI388231619	12301	22099
GI388231617	3333	17326
GI388231610	2711	8255
GI388231600	33861	37071
GI388231583	2573	5062
GI388231582	44180	55792
GI388231578	2939	6253
GI388231569	4736	19567
GI388231568	2121	9743
GI388231568	18783	22084
GI388231554	13808	26716
GI388231548	10359	13495
GI388231546	22945	32316
GI388231545	8378	20721
GI388231540	4684	6049
GI388231540	30281	38926
GI388231539	10119	21157
GI388231526	40017	53114
GI388231525	11	2588
GI388231524	456	7197
GI388231522	6564	12312
GI388231521	401	9151
GI388231520	3094	8507
GI388231517	3747	7273
GI388231517	7600	11649
GI388231517	15507	17817
GI388231517	19497	24809
GI388231516	27693	40704
GI388231510	1973	12762
GI388231508	9020	17683
GI388231505	10017	18345
GI388231505	23062	26071
GI388238137	15327	17847
GI388231498	725	10149
GI388231497	9803	15089
GI388231496	6915	10815
GI388231494	5610	20696
GI388231494	41107	42724
GI388238136	7482	15412
GI388231485	24965	36190
GI388231485	52489	53827
GI388231483	3745	9370
GI388231482	10250	12490
GI388231479	13161	27828
GI388231479	47267	52814
GI388231478	838	5659
GI388231477	24967	34123
GI388231467	3629	10726
GI388231452	18702	23847
GI388231447	1909	6616
GI388238131	10101	24560
GI388231442	15329	29247
GI388231442	40829	42808
GI388231442	43123	46337
GI388231438	30	2529
GI388231436	385	1763
GI388231428	4878	8103
GI388231425	10126	12087
GI388231419	5698	11922
GI388238128	6158	20700
GI388231409	536	2969
GI388231404	6446	16653
GI388231399	5115	10726
GI388231399	10850	16928
GI388231392	18485	26305
GI388231390	8752	10683
GI388231390	16938	24079
GI388231379	31018	36805
GI388231378	25861	27454
GI388231377	4	9958
GI388231373	49339	58311
GI388231372	1895	12007
GI388231371	4224	6351
GI388231371	19488	21931
GI388231364	4068	5572
GI388231359	3228	5609
GI388231351	56345	57730
GI388231350	821	15388
GI388231347	9	7969
GI388231344	5742	9876
GI388231343	11302	20479
GI388231335	1423	6335
GI388231333	329	2722
GI388231330	17463	20135
GI388231328	5424	9560
GI388231327	4292	8540
GI388231318	5881	7706
GI388231317	2377	17448
GI388231317	30517	34571
GI388231311	3232	7378
GI388231310	444	2961
GI388231308	5868	11499
GI388231305	3433	9350
GI388231302	1328	9000
GI388231292	16524	18706
GI388231292	23077	24714
GI388231288	10	4468
GI388231287	5239	9872
GI388231286	9955	14010
GI388231285	12255	14920
GI388231283	19	15093
GI388238115	13680	16696
GI388231281	5224	10869
GI388231280	11191	13853
GI388231279	14	5965
GI388231274	11869	21125
GI388231271	5485	9862
GI388231270	1049	8530
GI388231266	11265	13870
GI388231263	14069	16731
GI388231258	617	10217
GI388231254	2498	6079
GI388231251	5274	8087
GI388238111	18	9457
GI388231242	10646	21973
GI388231239	204	2626
GI388231223	1081	5638
GI388238109	18949	22269
GI388231220	3208	5369
GI388231203	9264	14350
GI388231201	3560	14448
GI388231198	32181	33518
GI388231195	2226	7763
GI388231193	18755	21275
GI388231162	11802	23472
GI388231162	39859	45404
GI388231160	27258	39758
GI388231154	12914	19107
GI388231149	3628	5137
GI388231148	4081	7517
GI388231144	1805	6150
GI388231144	18253	26352
GI388231126	4303	10137
GI388231108	1809	4253
GI388231108	9307	11149
GI388231107	2373	5593
GI388231105	4146	8306
GI388231095	261	4001
GI388231093	10557	14944
GI388231090	1943	7674
GI388231086	5901	7795
GI388231080	15985	29835
GI388231079	9109	21801
GI388231074	6187	15824
GI388238094	2715	10977
GI388238094	12100	13585
GI388231067	10193	18223
GI388231059	29782	41215
GI388231058	2867	5949
GI388231054	3946	7862
GI388231048	926	8447
GI388231038	9443	18285
GI388231037	4636	6484
GI388231026	2583	5602
GI388231019	2964	17460
GI388231017	8225	17655
GI388231012	10418	14350
GI388231011	12	5165
GI388231011	12302	13932
GI388231006	21	2085
GI388231005	6370	12621
GI388231005	19706	34490
GI388231005	46657	60197
GI388231005	76945	87798
GI388230998	12775	27746
GI388230996	3433	8711
GI388230994	33166	38914
GI388238086	13	9843
GI388230989	3464	4718
GI388230984	29611	31279
GI388238085	16392	27154
GI388230974	5206	13890
GI388230973	42	1816
GI388230972	31983	35733
GI388230970	15750	19547
GI388230958	6841	14771
GI388230958	15652	29033
GI388230958	43825	45688
GI388230957	7106	14101
GI388230956	4076	9319
GI388230954	8217	14706
GI388238082	9553	16281
GI388230952	25285	32631
GI388230952	37225	51466
GI388230951	2969	7352
GI388230943	10574	13941
GI388230943	27743	38776
GI388230938	5389	12112
GI388230937	17282	26886
GI388230923	3468	7448
GI388230923	20682	23657
GI388238079	2528	10715
GI388230920	521	2048
GI388230919	6	4504
GI388230908	6	2753
GI388230906	2863	10649
GI388230903	5904	7437
GI388238077	858	3806
GI388230899	52125	54545
GI388230898	11140	17248
GI388230898	26606	36397
GI388230896	2369	7129
GI388230896	30067	35142
GI388230896	45668	51626
GI388230895	562	2198
GI388230893	10297	12375
GI388230889	14555	16762
GI388230882	44919	48225
GI388230874	10221	13699
GI388230873	10973	22501
GI388238074	25131	32006
GI388238074	50454	54340
GI388230870	6842	12008
GI388230870	19186	25812
GI388230870	27306	39237
GI388230864	9	11927
GI388230862	3197	12078
GI388230855	5798	10142
GI388238072	9703	11139
GI388230846	3090	17705
GI388230846	17913	25487
GI388230846	28467	29975
GI388230841	10383	18168
GI388230828	17742	24054
GI388230824	1253	6028
GI388230823	2166	5208
GI388238068	10	1594
GI388230809	2712	5638
GI388230806	33	2939
GI388230803	9972	24500
GI388238067	2619	4446
GI388230799	2637	5988
GI388238066	13198	15570
GI388230784	4065	8867
GI388230782	1219	2539
GI388230768	11611	20869
GI388230768	32464	44700
GI388230763	9589	15334
GI388230759	4633	13948
GI388230759	16820	25007
GI388230757	309	8280
GI388230750	11026	19758
GI388230744	3366	6991
GI388230740	6366	19154
GI388230738	21056	24947
GI388230738	35928	45479
GI388230733	30530	39961
GI388230723	27550	35798
GI388230721	233	11681
GI388230717	5900	19747
GI388230715	5	6489
GI388230710	738	8284
GI388230708	7533	14120
GI388230708	16257	20425
GI388238057	1488	6605
GI388230702	3455	6218
GI388230702	9094	13236
GI388230698	23798	28594
GI388230696	2551	9130
GI388230695	4794	11432
GI388230693	16	4519
GI388230683	3564	13416
GI388230682	9919	11702
GI388230682	20811	22114
GI388230682	30387	33549
GI388230671	3564	4812
GI388230670	2172	11771
GI388230667	2447	7067
GI388230664	4072	6854
GI388230662	38	11425
GI388230656	5745	20034
GI388230644	18082	20495
GI388230639	351	11307
GI388230639	36721	41654
GI388230636	259	1899
GI388230636	10539	16967
GI388230633	1643	16477
GI388230629	38111	52327
GI388230628	193	2819
GI388230622	36013	42925
GI388230616	6	2421
GI388230613	5469	8231
GI388230611	5269	8587
GI388230608	61669	64418
GI388230604	6541	17349
GI388230601	5447	13904
GI388230595	2492	6195
GI388230592	87	1246
GI388230587	12534	15835
GI388238045	10789	16225
GI388230582	9262	11048
GI388230582	14749	16089
GI388230575	20982	22169
GI388230567	41542	54052
GI388230565	4913	16846
GI388230561	179	8136
GI388230559	15693	27629
GI388230544	10804	19512
GI388230533	30326	39154
GI388230527	11042	12381
GI388230523	6060	7372
GI388230520	11100	20507
GI388230519	6259	7923
GI388230512	12	7768
GI388230506	9333	12577
GI388230502	7182	11953
GI388230501	21401	29754
GI388230485	2879	7270
GI388230479	2496	4770
GI388230474	7608	14423
GI388230474	23214	31382
GI388230473	40292	50076
GI388230471	12615	21489
GI388230469	30417	40227
GI388230469	49125	57589
GI388230468	4921	9606
GI388230464	1674	4870
GI388230464	4887	16569
GI388230462	3673	11117
GI388230458	19335	27128
GI388230458	37519	38784
GI388230458	41891	52331
GI388230456	34726	40267
GI388230453	9522	17057
GI388230451	80	9576
GI388238030	11124	23145
GI388230421	7614	9368
GI388230420	6	3846
GI388230419	5911	8322
GI388230416	48681	56394
GI388230415	923	5610
GI388230413	15673	22507
GI388230412	8332	16279
GI388230409	23786	30141
GI388238022	21593	30248
GI388238000	4331	5994
GI388237986	14930	21630
GI388237984	17440	22066
GI388237980	4405	7550
GI388238865	2779	8959
GI388237974	5	3039
GI388237962	14447	15974
GI388237962	19604	21065
GI388237962	44420	52000
GI388237937	9083	18517
GI388237934	1783	3416
GI388237934	8256	19308
GI388237932	4822	8804
GI388237932	21603	29355
GI388237928	746	4838
GI388237924	7261	20820
GI388237916	3884	8163
GI388237913	3585	5940
GI388237910	8020	10825
GI388237910	14166	21594
GI388237907	1280	7318
GI388237905	10899	25083
GI388238777	24143	33654
GI388237901	2980	14057
GI388237894	1476	4192
GI388237891	3475	8729
GI388237887	10805	20219
GI388237886	3353	5873
GI388237884	12631	21462
GI388237878	21837	34725
GI388237876	14733	16313
GI388230406	7193	20607
GI388230307	12207	19098
GI388229405	2676	5789
GI388229404	156	2738
GI388229403	181	12977
GI388229403	56890	67928
GI388229403	75062	80018
GI388229403	101693	108218
GI388229399	259	6151
GI388229392	19567	24496
GI388229386	10346	17875
GI388229380	15	2625
GI388229376	13251	28411
GI388229375	1983	3677
GI388229373	36880	44715
GI388230302	10860	12618
GI388229357	5096	7273
GI388229356	7808	18712
GI388229355	3087	5740
GI388229350	2996	9600
GI388229342	12541	19956
GI388229342	22568	33407
GI388229339	15645	21886
GI388229339	59605	64652
GI388229325	7594	13374
GI388229323	311	7691
GI388229320	12163	19630
GI388229319	11408	16927
GI388230298	8283	21573
GI388230298	23482	31057
GI388229313	4750	17735
GI388230297	3899	14002
GI388230297	26355	36372
GI388229301	3150	9735
GI388229298	13337	18981
GI388229298	33382	39228
GI388229298	47615	51721
GI388229273	4	8841
GI388229270	4927	16903
GI388229269	12137	16476
GI388229268	6088	8578
GI388229262	528	3469
GI388229259	1616	9232
GI388230292	3695	16972
GI388229256	5173	12798
GI388229256	26474	33284
GI388229255	9475	12332
GI388229248	5104	8465
GI388229240	4122	6893
GI388229240	10649	12753
GI388229236	16125	18948
GI388229235	126	13892
GI388229232	11481	13629
GI388229229	5568	7741
GI388230289	9569	11643
GI388230289	26870	37555
GI388229223	823	6351
GI388229221	7156	9782
GI388229220	7	5451
GI388229219	11139	24501
GI388229218	21808	24782
GI388229215	34842	37375
GI388229213	2458	6716
GI388229208	4214	10190
GI388229204	36784	40302
GI388229199	3977	16011
GI388229195	6505	10630
GI388229191	1874	13643
GI388229188	10	8504
GI388229188	19469	26204
GI388229186	18007	20833
GI388229185	1428	3953
GI388229184	12858	15341
GI388229182	29545	36790
GI388229179	1207	15880
GI388229179	25413	29281
GI388229176	3792	9984
GI388229172	33356	35184
GI388229167	470	6656
GI388229167	17120	24477
GI388229165	176	6232
GI388229165	8832	13039
GI388229155	3857	17598
GI388229151	7	3652
GI388229149	51	5225
GI388230281	2133	3397
GI388230281	10070	12068
GI388229144	1840	11164
GI388229143	10545	16265
GI388229121	6843	10259
GI388230278	549	12931
GI388229113	10964	20637
GI388229111	7704	15243
GI388230394	1015	3471
GI388229106	553	1998
GI388229105	19234	30070
GI388229099	6	15015
GI388230276	2819	4278
GI388229095	2040	11106
GI388229088	8700	16162
GI388229081	13217	21306
GI388229078	18460	20040
GI388229042	47883	49227
GI388229037	7467	21886
GI388229027	3200	6901
GI388229026	4974	12804
GI388229023	8	13693
GI388229011	10098	22152
GI388229002	2937	7288
GI388229002	38836	40932
GI388228999	19116	23449
GI388228995	12069	24431
GI388228987	49563	64635
GI388228986	2101	14157
GI388228985	9582	12694
GI388230264	2486	16873
GI388228975	2448	16637
GI388230263	8338	9922
GI388228964	34493	35923
GI388228963	2859	8152
GI388228963	8796	14185
GI388230260	9787	20013
GI388228935	18564	20304
GI388228935	32395	45219
GI388228929	2208	7490
GI388228920	2218	4489
GI388228919	1408	5273
GI388230257	6565	10428
GI388228907	15939	24884
GI388228900	2640	6721
GI388228896	24242	35096
GI388228896	37634	46791
GI388228887	22	1340
GI388228887	1394	9349
GI388228887	12116	17739
GI388230254	18632	20196
GI388228862	3170	13586
GI388228860	14317	15694
GI388228858	407	2325
GI388228857	4206	8728
GI388228853	8941	21727
GI388228848	24666	31853
GI388228848	36907	45207
GI388228842	2050	16638
GI388228842	21917	32902
GI388228842	59665	72414
GI388228841	5355	20421
GI388228836	302	4108
GI388228828	2081	9310
GI388230249	1704	15623
GI388228823	3172	14144
GI388228810	1848	4488
GI388230391	1463	5229
GI388228798	15206	17612
GI388230246	13867	19351
GI388228787	9823	12654
GI388228784	7875	18387
GI388228777	1057	12454
GI388228770	452	1995
GI388228764	23995	28759
GI388228757	17	4203
GI388230241	11272	23631
GI388228742	4981	11442
GI388230240	2913	13789
GI388230240	38851	52039
GI388230240	67457	75073
GI388230240	101732	104860
GI388228732	627	5384
GI388228730	4209	9226
GI388230239	25355	27281
GI388228720	9938	12447
GI388228719	11582	22516
GI388228713	867	12744
GI388228694	27204	38217
GI388230235	10	10252
GI388230235	39286	42637
GI388228684	22939	34381
GI388228683	10	1931
GI388228681	3275	8794
GI388228681	12662	18617
GI388228678	5899	10969
GI388228676	9684	15053
GI388228673	19504	22230
GI388228671	4991	9522
GI388230233	10235	11463
GI388228667	12780	21079
GI388228664	7962	12057
GI388228663	1142	9475
GI388228660	6815	12223
GI388228653	5151	18847
GI388228651	3760	5900
GI388228649	6254	16190
GI388228643	33	3346
GI388228629	2700	10853
GI388228627	7192	9454
GI388228610	1883	3304
GI388228609	8	4152
GI388228609	33033	35805
GI388230389	35853	38091
GI388228588	57164	60704
GI388228553	7295	9322
GI388228553	9324	11684
GI388228547	17972	20306
GI388228545	4454	15186
GI388230220	581	8341
GI388228533	6612	10235
GI388228521	6499	12801
GI388228501	659	7286
GI388228500	3246	6363
GI388228500	9130	16085
GI388228496	112	3876
GI388228494	7893	11647
GI388228491	665	2565
GI388228485	19784	21927
GI388228485	28096	33272
GI388228483	1277	5528
GI388228468	10012	19994
GI388230212	8906	10580
GI388228453	3498	18308
GI388228450	183	2160
GI388230211	45134	49896
GI388228439	472	3844
GI388228434	6	4762
GI388228432	4368	5742
GI388228429	11335	14758
GI388228428	5815	13711
GI388230208	21163	23814
GI388230208	43108	49438
GI388228416	12	3915
GI388230387	875	6378
GI388228392	9749	16652
GI388228392	29197	30671
GI388228388	1797	9160
GI388230205	17746	20765
GI388228386	206	1768
GI388228386	3116	15291
GI388228381	26907	39462
GI388228377	4562	12109
GI388228367	6646	8078
GI388228363	1292	3298
GI388228363	30737	40487
[truncated: 41,599 more rows]
